# Supplementary material for: The Human Pathology Atlas for deciphering the prognostic features of human cancers
Source: eBioMedicine. 2024 Dec 10;111:105495. doi: 10.1016/j.ebiom.2024.105495 (PMC11683280; doi:10.1016/j.ebiom.2024.105495)
Supplement: Supplementary Table S1 [file mmc1.xlsx]

## Sheet: Table S1
Table S1. The 21 cancer types.
Cancer name	Cancer description	Sample number	ProCodGene number
BLCA	Bladder Urothelial Carcinoma	169	14014
BRCA	Breast Invasive Carcinoma	1022	14118
CESC	Cervical Squamous Cell Carcinoma and Endocervical Adenocarcinoma	283	13924
COAD	Colon Adenocarcinoma	254	13260
GBM	Glioblastoma Multiforme	141	14091
HNSC	Head and Neck Squamous Cell Carcinoma	492	13471
KICH	Kidney Chromophobe	64	12919
KIRC	Kidney Renal Clear Cell Carcinoma	521	13727
KIRP	Kidney Renal Papillary Cell Carcinoma	282	13704
LIHC	Liver Hepatocellular Carcinoma	362	12491
LUAD	Lung Adenocarcinoma	497	14186
LUSC	Lung Squamous Cell Carcinoma	489	14058
OV	Ovarian Serous Cystadenocarcinoma	349	13802
PAAD	Pancreatic Adenocarcinoma	176	14142
PRAD	Prostate Adenocarcinoma	480	13509
READ	Rectum Adenocarcinoma	88	13170
SKCM	Skin Cutaneous Melanoma	99	13343
STAD	Stomach Adenocarcinoma	346	14223
TGCT	Testicular Germ Cell Tumors	133	14543
THCA	Thyroid Carcinoma	495	13225
UCEC	Uterine Corpus Endometrial Carcinoma	176	14173
