# Supplementary material for: The Human Pathology Atlas for deciphering the prognostic features of human cancers
Source: eBioMedicine. 2024 Dec 10;111:105495. doi: 10.1016/j.ebiom.2024.105495 (PMC11683280; doi:10.1016/j.ebiom.2024.105495)
Supplement: Supplementary Table S2 [file mmc2.xlsx]

## Sheet: Table S2
Table S2. The cancer-tissue pairs in gene specificity classification.
Cancer name	Tissue name
BRCA	breast
GBM	choroid plexus
GBM	cerebral cortex
GBM	brain
CESC	cervix
UCEC	endometrium
COAD	colon
COAD	intestine
READ	rectum
READ	intestine
KIRC	kidney
LIHC	liver
LUAD	lung
LUSC	lung
OV	ovary
PAAD	pancreas
PRAD	prostate
SKCM	skin
STAD	stomach
TGCT	testis
THCA	thyroid gland
