# Supplementary material for: The Human Pathology Atlas for deciphering the prognostic features of human cancers
Source: eBioMedicine. 2024 Dec 10;111:105495. doi: 10.1016/j.ebiom.2024.105495 (PMC11683280; doi:10.1016/j.ebiom.2024.105495)
Supplement: Supplementary Table S3 [file mmc3.xlsx]

## Sheet: Table S3
Table S3. The genes with elevated expression level in cancer tissues.
ensg_id	cancer specificity	cancer names	tissue specificity
ENSG00000005981	cancer enhanced	STAD	Not detected
ENSG00000069696	cancer enhanced	OV	Not detected
ENSG00000070985	cancer enhanced	PAAD	Not detected
ENSG00000071677	cancer enhanced	UCEC	Not detected
ENSG00000075388	cancer enriched	TGCT	Not detected
ENSG00000081148	cancer enriched	OV	Not detected
ENSG00000091010	cancer enriched	BLCA	Not detected
ENSG00000096395	group enriched	PAAD;STAD;TGCT	Not detected
ENSG00000101074	group enriched	COAD;READ	Not detected
ENSG00000101188	cancer enhanced	PAAD;STAD	Not detected
ENSG00000101446	cancer enriched	BLCA	Not detected
ENSG00000102195	cancer enhanced	HNSC;LUSC;TGCT	Not detected
ENSG00000102313	cancer enriched	SKCM	Not detected
ENSG00000103355	cancer enhanced	OV	Not detected
ENSG00000104818	cancer enhanced	OV	Not detected
ENSG00000104827	group enriched	PAAD;TGCT	Not detected
ENSG00000105198	cancer enriched	THCA	Not detected
ENSG00000105370	cancer enriched	TGCT	Not detected
ENSG00000109208	cancer enhanced	BRCA	Not detected
ENSG00000109272	group enriched	KIRC;KIRP	Not detected
ENSG00000109424	cancer enriched	BRCA	Not detected
ENSG00000110375	cancer enriched	BLCA	Not detected
ENSG00000111732	cancer enhanced	TGCT	Not detected
ENSG00000112212	cancer enhanced	LIHC	Not detected
ENSG00000113302	cancer enriched	TGCT	Not detected
ENSG00000115297	cancer enhanced	CESC	Not detected
ENSG00000118702	cancer enriched	BLCA	Not detected
ENSG00000118972	group enriched	OV;STAD	Not detected
ENSG00000119614	cancer enriched	TGCT	Not detected
ENSG00000120094	cancer enriched	TGCT	Not detected
ENSG00000120211	cancer enriched	LUAD	Not detected
ENSG00000122859	cancer enhanced	STAD	Not detected
ENSG00000123407	cancer enhanced	BRCA;STAD	Not detected
ENSG00000123584	cancer enhanced	LUSC	Not detected
ENSG00000124157	cancer enriched	PRAD	Not detected
ENSG00000124467	cancer enriched	THCA	Not detected
ENSG00000124657	cancer enhanced	TGCT	Not detected
ENSG00000124900	cancer enriched	SKCM	Not detected
ENSG00000125363	group enriched	BLCA;UCEC	Not detected
ENSG00000125788	cancer enhanced	OV	Not detected
ENSG00000125879	cancer enriched	UCEC	Not detected
ENSG00000126266	cancer enriched	PAAD	Not detected
ENSG00000129910	cancer enhanced	LUAD	Not detected
ENSG00000130182	cancer enriched	TGCT	Not detected
ENSG00000131142	cancer enhanced	LIHC;STAD	Not detected
ENSG00000134640	cancer enhanced	LIHC	Not detected
ENSG00000135355	cancer enriched	TGCT	Not detected
ENSG00000135413	cancer enriched	BRCA	Not detected
ENSG00000135902	cancer enriched	HNSC	Not detected
ENSG00000136694	cancer enhanced	HNSC	Not detected
ENSG00000139330	cancer enhanced	TGCT	Not detected
ENSG00000139574	cancer enriched	TGCT	Not detected
ENSG00000141977	cancer enriched	BRCA	Not detected
ENSG00000142182	cancer enriched	TGCT	Not detected
ENSG00000142319	cancer enriched	KIRC	Not detected
ENSG00000142619	cancer enhanced	BLCA	Not detected
ENSG00000142700	cancer enhanced	GBM	Not detected
ENSG00000144010	cancer enhanced	TGCT	Not detected
ENSG00000144015	cancer enhanced	UCEC	Not detected
ENSG00000146910	cancer enriched	GBM	Not detected
ENSG00000147117	cancer enhanced	TGCT	Not detected
ENSG00000147262	cancer enriched	PAAD	Not detected
ENSG00000147434	cancer enhanced	LUSC	Not detected
ENSG00000147613	cancer enhanced	TGCT	Not detected
ENSG00000147869	cancer enriched	TGCT	Not detected
ENSG00000148377	group enriched	PRAD;SKCM;UCEC	Not detected
ENSG00000150244	cancer enhanced	LUAD;SKCM	Not detected
ENSG00000154134	cancer enhanced	GBM	Not detected
ENSG00000155269	group enriched	BLCA;CESC	Not detected
ENSG00000156194	cancer enhanced	UCEC	Not detected
ENSG00000156282	cancer enriched	HNSC	Not detected
ENSG00000158578	cancer enhanced	KIRP	Not detected
ENSG00000160224	cancer enhanced	TGCT	Not detected
ENSG00000160349	cancer enhanced	OV;PAAD	Not detected
ENSG00000160948	cancer enhanced	UCEC	Not detected
ENSG00000161849	cancer enhanced	HNSC	Not detected
ENSG00000161939	cancer enhanced	UCEC	Not detected
ENSG00000162006	cancer enhanced	LUAD;OV	Not detected
ENSG00000162510	cancer enriched	THCA	Not detected
ENSG00000162746	cancer enhanced	BRCA	Not detected
ENSG00000162891	group enriched	BRCA;HNSC	Not detected
ENSG00000162892	cancer enhanced	HNSC	Not detected
ENSG00000163286	cancer enhanced	TGCT	Not detected
ENSG00000163291	cancer enhanced	PRAD;UCEC	Not detected
ENSG00000164438	cancer enhanced	CESC	Not detected
ENSG00000164458	cancer enriched	TGCT	Not detected
ENSG00000164871	cancer enhanced	OV	Not detected
ENSG00000165462	cancer enriched	OV	Not detected
ENSG00000165606	cancer enhanced	BLCA	Not detected
ENSG00000166211	cancer enhanced	TGCT	Not detected
ENSG00000166736	cancer enhanced	OV	Not detected
ENSG00000166896	cancer enriched	STAD	Not detected
ENSG00000167483	cancer enhanced	PAAD	Not detected
ENSG00000168505	group enriched	GBM;TGCT	Not detected
ENSG00000169548	cancer enhanced	SKCM	Not detected
ENSG00000169840	cancer enriched	GBM	Not detected
ENSG00000170162	cancer enhanced	LUAD	Not detected
ENSG00000171496	cancer enriched	KICH	Not detected
ENSG00000171505	cancer enriched	OV	Not detected
ENSG00000171540	cancer enhanced	GBM	Not detected
ENSG00000171643	cancer enhanced	TGCT	Not detected
ENSG00000171711	cancer enriched	HNSC	Not detected
ENSG00000171786	group enriched	BLCA;GBM;TGCT	Not detected
ENSG00000171956	cancer enhanced	UCEC	Not detected
ENSG00000172232	cancer enhanced	UCEC	Not detected
ENSG00000173612	cancer enriched	KICH	Not detected
ENSG00000173673	cancer enriched	TGCT	Not detected
ENSG00000174343	group enriched	BRCA;GBM;LUAD	Not detected
ENSG00000174667	cancer enhanced	TGCT	Not detected
ENSG00000174792	cancer enhanced	BLCA;HNSC	Not detected
ENSG00000176009	group enriched	BLCA;KICH	Not detected
ENSG00000177243	cancer enriched	HNSC	Not detected
ENSG00000177257	cancer enhanced	HNSC;SKCM	Not detected
ENSG00000177300	group enriched	OV;UCEC	Not detected
ENSG00000178172	group enriched	CESC;HNSC	Not detected
ENSG00000178522	group enriched	CESC;UCEC	Not detected
ENSG00000179826	cancer enhanced	HNSC;SKCM	Not detected
ENSG00000180176	group enriched	BLCA;HNSC	Not detected
ENSG00000180613	cancer enriched	GBM	Not detected
ENSG00000180658	cancer enriched	KIRC	Not detected
ENSG00000181333	cancer enriched	HNSC	Not detected
ENSG00000181965	cancer enriched	TGCT	Not detected
ENSG00000182111	cancer enriched	TGCT	Not detected
ENSG00000182187	cancer enhanced	OV	Not detected
ENSG00000182557	cancer enhanced	KIRP	Not detected
ENSG00000182747	group enriched	COAD;READ;STAD	Not detected
ENSG00000182938	cancer enhanced	HNSC;LUSC	Not detected
ENSG00000183072	cancer enhanced	GBM	Not detected
ENSG00000183128	cancer enhanced	BLCA;PAAD	Not detected
ENSG00000183631	cancer enhanced	GBM	Not detected
ENSG00000183668	cancer enriched	KICH	Not detected
ENSG00000184270	cancer enhanced	BLCA;COAD	Not detected
ENSG00000184302	group enriched	GBM;KICH	Not detected
ENSG00000184351	cancer enriched	SKCM	Not detected
ENSG00000184357	group enriched	BLCA;COAD;LUAD;UCEC	Not detected
ENSG00000184995	cancer enhanced	CESC	Not detected
ENSG00000185028	cancer enriched	KICH	Not detected
ENSG00000185069	cancer enriched	HNSC	Not detected
ENSG00000185130	cancer enhanced	COAD	Not detected
ENSG00000185155	cancer enriched	TGCT	Not detected
ENSG00000185198	cancer enriched	PAAD	Not detected
ENSG00000186038	cancer enhanced	UCEC	Not detected
ENSG00000186190	cancer enhanced	OV	Not detected
ENSG00000186790	cancer enhanced	TGCT	Not detected
ENSG00000186867	group enriched	KIRC;KIRP	Not detected
ENSG00000186895	cancer enhanced	STAD	Not detected
ENSG00000187054	group enriched	CESC;HNSC;LUSC	Not detected
ENSG00000187140	group enriched	SKCM;TGCT	Not detected
ENSG00000187258	group enriched	COAD;LUSC;PAAD;READ;STAD	Not detected
ENSG00000187682	cancer enhanced	OV;UCEC	Not detected
ENSG00000187823	group enriched	TGCT;THCA	Not detected
ENSG00000187855	cancer enhanced	KICH	Not detected
ENSG00000188076	cancer enhanced	OV	Not detected
ENSG00000188770	cancer enriched	TGCT	Not detected
ENSG00000188822	cancer enriched	TGCT	Not detected
ENSG00000189052	cancer enhanced	PAAD;TGCT	Not detected
ENSG00000189127	cancer enhanced	PRAD	Not detected
ENSG00000196421	cancer enriched	OV	Not detected
ENSG00000196431	group enriched	LIHC;TGCT;UCEC	Not detected
ENSG00000196748	cancer enhanced	BRCA	Not detected
ENSG00000196800	cancer enhanced	LUAD	Not detected
ENSG00000196826	cancer enhanced	TGCT	Not detected
ENSG00000197153	cancer enhanced	COAD	Not detected
ENSG00000197838	cancer enriched	LIHC	Not detected
ENSG00000197915	cancer enhanced	SKCM	Not detected
ENSG00000197921	cancer enriched	GBM	Not detected
ENSG00000198049	cancer enhanced	KIRC	Not detected
ENSG00000198211	cancer enhanced	SKCM	Not detected
ENSG00000198471	cancer enriched	KICH	Not detected
ENSG00000203972	cancer enhanced	UCEC	Not detected
ENSG00000204001	cancer enriched	THCA	Not detected
ENSG00000204366	group enriched	OV;STAD	Not detected
ENSG00000204501	cancer enriched	LIHC	Not detected
ENSG00000204544	cancer enhanced	LUAD	Not detected
ENSG00000204595	group enriched	TGCT;THCA	Not detected
ENSG00000204632	cancer enhanced	KIRC	Not detected
ENSG00000204655	group enriched	GBM;KICH	Not detected
ENSG00000204889	cancer enriched	READ	Not detected
ENSG00000204941	cancer enriched	KICH	Not detected
ENSG00000205755	cancer enhanced	THCA	Not detected
ENSG00000205857	cancer enhanced	TGCT	Not detected
ENSG00000212724	cancer enhanced	UCEC	Not detected
ENSG00000212901	group enriched	BLCA;LUSC;STAD	Not detected
ENSG00000213030	group enriched	PAAD;TGCT	Not detected
ENSG00000213931	cancer enhanced	TGCT	Not detected
ENSG00000213934	group enriched	GBM;KIRC	Not detected
ENSG00000214140	cancer enriched	UCEC	Not detected
ENSG00000214285	cancer enriched	HNSC	Not detected
ENSG00000214336	cancer enriched	TGCT	Not detected
ENSG00000214415	cancer enhanced	BLCA	Not detected
ENSG00000214711	cancer enhanced	CESC;HNSC	Not detected
ENSG00000215343	cancer enriched	TGCT	Not detected
ENSG00000215397	cancer enriched	GBM	Not detected
ENSG00000215612	cancer enhanced	GBM	Not detected
ENSG00000217236	cancer enhanced	UCEC	Not detected
ENSG00000223609	cancer enhanced	KIRC	Not detected
ENSG00000226792	cancer enriched	TGCT	Not detected
ENSG00000229292	cancer enhanced	TGCT	Not detected
ENSG00000229544	cancer enriched	TGCT	Not detected
ENSG00000230522	cancer enriched	TGCT	Not detected
ENSG00000230657	cancer enhanced	LUSC	Not detected
ENSG00000231924	cancer enhanced	THCA	Not detected
ENSG00000236737	group enriched	OV;STAD	Not detected
ENSG00000237353	group enriched	KIRC;KIRP	Not detected
ENSG00000237412	group enriched	BLCA;COAD	Not detected
ENSG00000240247	cancer enhanced	GBM	Not detected
ENSG00000241598	cancer enriched	UCEC	Not detected
ENSG00000244476	cancer enhanced	KICH	Not detected
ENSG00000244694	group enriched	KICH;KIRC;KIRP;SKCM;THCA	Not detected
ENSG00000250424	cancer enhanced	UCEC	Not detected
ENSG00000250641	cancer enhanced	READ	Not detected
ENSG00000251287	cancer enhanced	TGCT	Not detected
ENSG00000254656	cancer enhanced	SKCM	Not detected
ENSG00000255192	cancer enriched	TGCT	Not detected
ENSG00000255432	cancer enhanced	UCEC	Not detected
ENSG00000257184	cancer enhanced	UCEC	Not detected
ENSG00000258417	cancer enriched	TGCT	Not detected
ENSG00000258691	cancer enhanced	KICH	Not detected
ENSG00000259784	cancer enhanced	KICH	Not detected
ENSG00000260272	cancer enhanced	KICH;KIRP	Not detected
ENSG00000261667	group enriched	KICH;PRAD	Not detected
ENSG00000261949	cancer enhanced	TGCT	Not detected
ENSG00000263020	cancer enhanced	BLCA	Not detected
ENSG00000264424	cancer enriched	LIHC	Not detected
ENSG00000264717	cancer enhanced	PRAD	Not detected
ENSG00000266265	cancer enriched	SKCM	Not detected
ENSG00000266953	group enriched	BLCA;CESC;KICH;KIRP;SKCM;TGCT;UCEC	Not detected
ENSG00000267168	cancer enhanced	UCEC	Not detected
ENSG00000268320	cancer enriched	OV	Not detected
ENSG00000268434	cancer enhanced	KICH;UCEC	Not detected
ENSG00000268964	cancer enhanced	KIRP	Not detected
ENSG00000269466	group enriched	BLCA;TGCT	Not detected
ENSG00000269526	cancer enhanced	BLCA;KIRP	Not detected
ENSG00000269720	cancer enriched	OV	Not detected
ENSG00000273154	cancer enhanced	UCEC	Not detected
ENSG00000273696	cancer enhanced	LUSC	Not detected
ENSG00000273703	cancer enhanced	COAD	Not detected
ENSG00000274618	cancer enhanced	LUAD;OV	Not detected
ENSG00000275126	cancer enhanced	COAD;UCEC	Not detected
ENSG00000275379	cancer enhanced	COAD	Not detected
ENSG00000276368	cancer enhanced	COAD	Not detected
ENSG00000276903	cancer enhanced	COAD	Not detected
ENSG00000277775	cancer enhanced	BLCA	Not detected
ENSG00000278463	cancer enhanced	COAD	Not detected
ENSG00000278505	cancer enhanced	STAD	Not detected
ENSG00000278588	cancer enhanced	BLCA;COAD;UCEC	Not detected
ENSG00000278637	cancer enhanced	COAD;UCEC	Not detected
ENSG00000280778	cancer enhanced	UCEC	Not detected
ENSG00000283208	cancer enhanced	PRAD	Not detected
ENSG00000283567	cancer enriched	TGCT	Not detected
ENSG00000284631	cancer enhanced	KICH	Not detected
ENSG00000284779	group enriched	LIHC;OV	Not detected
ENSG00000284797	cancer enhanced	COAD;PAAD	Not detected
ENSG00000285025	cancer enhanced	SKCM	Not detected
ENSG00000286165	group enriched	BLCA;CESC;KICH;KIRP;SKCM;TGCT;UCEC	Not detected
ENSG00000286522	cancer enhanced	BLCA;COAD	Not detected
ENSG00000288529	cancer enhanced	CESC	Not detected
ENSG00000288608	cancer enriched	KIRP	Not detected
ENSG00000288626	cancer enhanced	KICH	Not detected
ENSG00000288646	cancer enhanced	CESC;UCEC	Not detected
ENSG00000288654	cancer enhanced	BLCA;TGCT	Not detected
ENSG00000288678	cancer enhanced	BLCA	Not detected
ENSG00000288681	group enriched	OV;STAD;UCEC	Not detected
