# Supplementary material for: The Human Pathology Atlas for deciphering the prognostic features of human cancers
Source: eBioMedicine. 2024 Dec 10;111:105495. doi: 10.1016/j.ebiom.2024.105495 (PMC11683280; doi:10.1016/j.ebiom.2024.105495)
Supplement: Supplementary Table S4 [file mmc4.xlsx]

## Sheet: Table S4
Table S4. Sample numbers in follow-up datasets.
Cancer name	Dataset name	Cohort size
BRCA-FD	BRCA-KR	50
COAD-FD	COAD-UCAN	486
GBM-FD	GBM-GSE121720	58
KIRC-FD	JAP-KIRC	100
LIHC-FD	LIRI-JP	231
LUAD-FD	LUAD-UCAN	105
LUSC-FD	LUSC-UCAN	68
OV-FD	OV-AU	81
PAAD-FD	PACA-AU	80
READ-FD	READ-UCAN	207
