# Supplementary material for: The Human Pathology Atlas for deciphering the prognostic features of human cancers
Source: eBioMedicine. 2024 Dec 10;111:105495. doi: 10.1016/j.ebiom.2024.105495 (PMC11683280; doi:10.1016/j.ebiom.2024.105495)
Supplement: Supplementary Table S5 [file mmc5.xlsx]

## Sheet: Table S5
Table S5. Clinical information summary.
Cancer name	Sex	Sample number	Average age	Race	Stage
BLCA	male	123	70.86	asian: 5, black or african american: 8, not reported: 4, white: 106	Stage II: 26, Stage III: 35, Stage IV: 61
	female	46	69.39	asian: 3, black or african american: 5, not reported: 3, white: 35	Stage II: 6, Stage III: 20, Stage IV: 20
BRCA	male	12	62.58	black or african american: 3, not reported: 1, white: 8	Stage II: 1, Stage IIA: 4, Stage IIB: 3, Stage IIIA: 1, Stage IIIB: 1, Stage IIIC: 1, Stage IV: 1
	female	1010	58.13	american indian or alaska native: 1, asian: 56, black or african american: 171, not reported: 78, white: 704	Stage I: 85, Stage IA: 84, Stage IB: 6, Stage II: 5, Stage IIA: 326, Stage IIB: 235, Stage III: 2, Stage IIIA: 146, Stage IIIB: 25, Stage IIIC: 58, Stage IV: 18, Stage X: 10
CESC	male	0	NA	NA	NA
	female	283	48.19	american indian or alaska native: 7, asian: 19, black or african american: 29, native hawaiian or other pacific islander: 2, not reported: 29, white: 197	Stage I: 5, Stage IA: 3, Stage IB: 146, Stage II: 5, Stage IIA: 20, Stage IIB: 38, Stage III: 1, Stage IIIA: 2, Stage IIIB: 36, Stage IVA: 9, Stage IVB: 12
COAD	male	143	66.11	american indian or alaska native: 1, asian: 8, black or african american: 25, not reported: 11, white: 98	Stage I: 21, Stage IA: 1, Stage II: 9, Stage IIA: 45, Stage IIB: 1, Stage IIC: 1, Stage III: 2, Stage IIIA: 2, Stage IIIB: 22, Stage IIIC: 14, Stage IV: 12, Stage IVA: 6, Stage IVB: 1
	female	111	62.85	asian: 1, black or african american: 26, not reported: 3, white: 81	Stage I: 17, Stage II: 4, Stage IIA: 35, Stage IIB: 3, Stage III: 2, Stage IIIA: 1, Stage IIIB: 18, Stage IIIC: 11, Stage IV: 9, Stage IVA: 6, Stage IVB: 1
GBM	male	93	59.23	asian: 5, black or african american: 5, white: 83	not reported
	female	48	59.92	black or african american: 3, not reported: 1, white: 44	not reported
HNSC	male	361	59.88	american indian or alaska native: 2, asian: 6, black or african american: 38, not reported: 11, white: 304	Stage I: 12, Stage II: 45, Stage III: 58, Stage IVA: 187, Stage IVB: 7
	female	131	64.50	asian: 4, black or african american: 7, not reported: 3, white: 117	Stage I: 12, Stage II: 24, Stage III: 18, Stage IVA: 57, Stage IVB: 4, Stage IVC: 1
KICH	male	38	53.32	asian: 1, black or african american: 3, not reported: 1, white: 33	Stage I: 10, Stage II: 13, Stage III: 10, Stage IV: 5
	female	26	48.88	asian: 1, black or african american: 1, not reported: 1, white: 23	Stage I: 9, Stage II: 12, Stage III: 4, Stage IV: 1
KIRC	male	340	59.25	asian: 4, black or african american: 27, not reported: 5, white: 304	Stage I: 159, Stage II: 42, Stage III: 79, Stage IV: 57
	female	181	62.92	asian: 4, black or african american: 27, not reported: 2, white: 148	Stage I: 100, Stage II: 14, Stage III: 43, Stage IV: 24
KIRP	male	207	62.27	american indian or alaska native: 2, asian: 3, black or african american: 39, not reported: 13, white: 150	Stage I: 124, Stage II: 14, Stage III: 36, Stage IV: 11
	female	75	59.28	asian: 3, black or african american: 21, not reported: 1, white: 50	Stage I: 42, Stage II: 6, Stage III: 15, Stage IV: 4
LIHC	male	244	58.70	american indian or alaska native: 1, asian: 122, black or african american: 13, not reported: 7, white: 101	Stage I: 119, Stage II: 57, Stage III: 1, Stage IIIA: 43, Stage IIIB: 5, Stage IIIC: 4, Stage IV: 1
	female	118	61.31	asian: 33, black or african american: 3, not reported: 3, white: 79	Stage I: 50, Stage II: 27, Stage III: 2, Stage IIIA: 18, Stage IIIB: 3, Stage IIIC: 5, Stage IVA: 1, Stage IVB: 2
LUAD	male	228	65.34	asian: 4, black or african american: 23, not reported: 32, white: 169	Stage IA: 48, Stage IB: 62, Stage IIA: 29, Stage IIB: 36, Stage IIIA: 32, Stage IIIB: 4, Stage IV: 13
	female	269	65.15	american indian or alaska native: 1, asian: 3, black or african american: 28, not reported: 22, white: 215	Stage I: 5, Stage IA: 80, Stage IB: 72, Stage II: 1, Stage IIA: 21, Stage IIB: 31, Stage IIIA: 38, Stage IIIB: 6, Stage IV: 12
LUSC	male	362	67.06	asian: 6, black or african american: 16, not reported: 87, white: 253	Stage I: 2, Stage IA: 53, Stage IB: 116, Stage II: 2, Stage IIA: 51, Stage IIB: 65, Stage IIIA: 47, Stage IIIB: 16, Stage IV: 6
	female	127	67.58	asian: 3, black or african american: 13, not reported: 18, white: 93	Stage I: 1, Stage IA: 35, Stage IB: 32, Stage II: 1, Stage IIA: 12, Stage IIB: 25, Stage III: 3, Stage IIIA: 15, Stage IIIB: 2, Stage IV: 1
OV	male	0	NA	NA	NA
	female	349	59.81	american indian or alaska native: 2, asian: 9, black or african american: 23, native hawaiian or other pacific islander: 1, not reported: 10, white: 304	Stage IC: 1, Stage IIA: 3, Stage IIB: 2, Stage IIC: 14, Stage IIIA: 7, Stage IIIB: 12, Stage IIIC: 252, Stage IV: 55
PAAD	male	96	64.81	asian: 5, black or african american: 3, not reported: 1, white: 87	Stage IA: 3, Stage IB: 7, Stage IIA: 18, Stage IIB: 64, Stage III: 1, Stage IV: 1
	female	80	64.46	asian: 6, black or african american: 3, not reported: 3, white: 68	Stage I: 1, Stage IA: 2, Stage IB: 8, Stage IIA: 10, Stage IIB: 53, Stage III: 2, Stage IV: 3
PRAD	male	480	61.02	american indian or alaska native: 1, asian: 12, black or african american: 57, not reported: 14, white: 396	not reported
	female	0	NA	NA	NA
READ	male	49	61.16	asian: 1, black or african american: 2, not reported: 3, white: 43	Stage I: 7, Stage II: 1, Stage IIA: 9, Stage IIB: 2, Stage IIC: 1, Stage IIIA: 5, Stage IIIB: 7, Stage IIIC: 5, Stage IV: 3, Stage IVA: 4
	female	39	65.10	black or african american: 3, not reported: 6, white: 30	Stage I: 3, Stage II: 1, Stage IIA: 11, Stage IIIA: 2, Stage IIIB: 8, Stage IIIC: 5, Stage IV: 2, Stage IVA: 3
SKCM	male	59	62.44	asian: 3, not reported: 1, white: 55	Not Reported: 1, Stage I: 1, Stage II: 1, Stage IIA: 2, Stage IIB: 7, Stage IIC: 28, Stage III: 1, Stage IIIA: 1, Stage IIIB: 6, Stage IIIC: 6, Stage IV: 2
	female	40	65.53	asian: 4, white: 36	Stage IB: 1, Stage II: 2, Stage IIA: 2, Stage IIB: 2, Stage IIC: 19, Stage III: 1, Stage IIIB: 6, Stage IIIC: 6, Stage IV: 1
STAD	male	223	64.58	asian: 45, black or african american: 7, native hawaiian or other pacific islander: 1, not reported: 31, white: 139	Stage I: 1, Stage IA: 10, Stage IB: 21, Stage II: 19, Stage IIA: 19, Stage IIB: 30, Stage III: 1, Stage IIIA: 37, Stage IIIB: 36, Stage IIIC: 18, Stage IV: 20
	female	123	66.39	asian: 26, black or african american: 3, not reported: 14, white: 80	Stage IA: 2, Stage IB: 11, Stage II: 8, Stage IIA: 15, Stage IIB: 19, Stage III: 2, Stage IIIA: 20, Stage IIIB: 15, Stage IIIC: 14, Stage IV: 14
TGCT	male	133	32.05	asian: 4, black or african american: 6, not reported: 5, white: 118	Stage I: 18, Stage IA: 26, Stage IB: 11, Stage II: 4, Stage IIA: 6, Stage IIB: 1, Stage IIC: 1, Stage III: 2, Stage IIIA: 1, Stage IIIB: 6, Stage IIIC: 5, Stage IS: 45
	female	0	NA	NA	NA
THCA	male	133	50.42	asian: 13, black or african american: 6, not reported: 27, white: 87	Stage I: 66, Stage II: 12, Stage III: 32, Stage IV: 1, Stage IVA: 19, Stage IVC: 3
	female	362	46.26	american indian or alaska native: 1, asian: 37, black or african american: 21, not reported: 62, white: 241	Stage I: 212, Stage II: 40, Stage III: 78, Stage IV: 1, Stage IVA: 27, Stage IVC: 2
UCEC	male	0	NA	NA	NA
	female	176	65.58	american indian or alaska native: 1, asian: 1, black or african american: 65, native hawaiian or other pacific islander: 3, not reported: 20, white: 86	Stage I: 2, Stage IA: 49, Stage IB: 40, Stage IC: 5, Stage II: 19, Stage IIB: 5, Stage III: 2, Stage IIIA: 15, Stage IIIB: 4, Stage IIIC: 25, Stage IV: 2, Stage IVA: 1, Stage IVB: 7
BRCA-FD	male	0	NA	NA	NA
	female	50	31.8	not reported	Stage I: 13, Stage II: 28, Stage III: 6
COAD-FD	male	242	71.48	not reported	T1N0M0: 7, T1N0M1: 1, T1N1M0: 3, T2N0M0: 21, T2N1M0: 9, T2N1M1: 1, T3N0M0: 70, T3N0M1: 2, T3N1M0: 38, T3N1M1: 6, T3N2M0: 16, T3N2M1: 2, T4aN0M0: 1, T4N0M0: 19, T4N0MX: 1, T4N1M0: 21, T4N1M1: 8, T4N2M0: 13, T4N2M1: 2, TXN2M0: 1
	female	244	71.83	not reported	T1N0M0: 9, T1N0MX: 1, T1NXM0: 1, T2N0M0: 18, T2N1M0: 2, T3N0M0: 91, T3N0M1: 7, T3N1M0: 35, T3N1M1: 2, T3N2M0: 16, T3N2M1: 1, T4aN0M0: 2, T4N0M0: 12, T4N0M1: 1, T4N1M0: 15, T4N1M1: 4, T4N2M0: 18, T4N2M1: 6, TXN2M1: 1, TXNXM0: 1, TXNXM1: 1
GBM-FD	male	NA	NA	NA	NA
	female	NA	NA	NA	NA
KIRC-FD	male	77	63.81	not reported	pT1aN0M0: 29, pT1aN0M1: 1, pT1aN2M1: 1, pT1bN0M0: 23, pT2N0M0: 6, pT2N1M1: 1, pT3aN0M0: 3, pT3aN1M1: 1, pT3aN2M0: 1, pT3aN2M1: 1, pT3bN0M0: 5, pT3bN0M1: 2, pT3bN1M0: 1, pT3cN0M0: 1, pT4N0M1: 1
	female	23	63.30	not reported	pT1aN0M0: 7, pT1bN0M0: 6, pT2N0M0: 4, pT3aN0M1: 2, pT3aN2M0: 1, pT3bN0M0: 1, pT3bN0M1: 2
LIHC-FD	male	170	66.54	not reported	Stage I: 25, Stage II: 71, Stage III: 59, Stage IV: 15
	female	61	69.41	not reported	Stage I: 11, Stage II: 34, Stage III: 12, Stage IV: 4
LUAD-FD	male	37	68.68	not reported	Stage IA: 12, Stage IB: 8, Stage IIA: 2, Stage IIB: 4, Stage IIIA: 10, Stage IV: 1
	female	68	67.09	not reported	Stage IA: 30, Stage IB: 9, Stage IIA: 6, Stage IIB: 7, Stage IIIA: 14, Stage IV: 2
LUSC-FD	male	44	68.16	not reported	Stage IA: 15, Stage IB: 15, Stage IIA: 11, Stage IIB: 2, Stage IIIA: 1
	female	24	66.92	not reported	Stage IA: 6, Stage IB: 4, Stage IIA: 2, Stage IIB: 7, Stage IIIA: 5
OV-FD	male	0	NA	NA	NA
	female	81	59.89	not reported	Stage III: 69, Stage IV: 12
PAAD-FD	male	40	63.53	not reported	not reported
	female	40	68.87	not reported	T2N0MX: 1
READ-FD	male	130	69.02	not reported	T1N1M0: 1, T2N0M0: 17, T2N1M0: 3, T2N2M0: 1, T3N0M0: 25, T3N0M1: 2, T3N1M0: 27, T3N1M1: 6, T3N2M0: 23, T3N2M1: 3, T3NXM1: 2, T4bN0M0: 1, T4N0M0: 1, T4N0M1: 1, T4N1M0: 4, T4N1M2: 1, T4N2M0: 10, T4N2M1: 2
	female	77	68.75	not reported	T1N0M0: 2, T1N1M0: 1, T2N0M0: 8, T2N1M0: 2, T2N2M0: 3, T3N0M0: 11, T3N1M0: 15, T3N1M1: 4, T3N2M0: 13, T3N2M1: 3, T4aN0M0: 1, T4bN0M0: 1, T4N0M1: 1, T4N1M0: 6, T4N2M0: 2, T4N2M1: 4
