# Supplementary material for: The Human Pathology Atlas for deciphering the prognostic features of human cancers
Source: eBioMedicine. 2024 Dec 10;111:105495. doi: 10.1016/j.ebiom.2024.105495 (PMC11683280; doi:10.1016/j.ebiom.2024.105495)
Supplement: Supplementary Table S6 [file mmc6.xlsx]

## Sheet: Table S6
Table S6. The prognostic pathway regulatory network of KIRC.
TRs	Pathway	Slope	pvalue	edge_weights	Prog.category	Dataset
ACAP2	KEGG_TIGHT_JUNCTION	0.359609453134234	0.00205743811120239	90	Fav	KIRC
ACAP3	KEGG_TIGHT_JUNCTION	-0.400425693891213	0.0010047929918797	95	NA	KIRC
ADAM10	KEGG_TIGHT_JUNCTION	0.443432105253315	0.000322608648867761	97	Fav	KIRC
ADAM17	KEGG_TIGHT_JUNCTION	0.255580070390851	0.000392698492012528	99	Fav	KIRC
ADGRB2	KEGG_TIGHT_JUNCTION	-0.611588942310805	0.00218245491757691	89	NA	KIRC
ADGRL2	KEGG_TIGHT_JUNCTION	0.642369159742509	0.000139924221003239	99	Fav	KIRC
ADGRL4	KEGG_TIGHT_JUNCTION	0.305395049586217	0.00352404122490614	85	Fav	KIRC
ADNP	KEGG_TIGHT_JUNCTION	0.309564244632173	0.00311487863312678	86	NA	KIRC
ADORA1	KEGG_TIGHT_JUNCTION	-1.02600142662944	0.00486364906943118	84	NA	KIRC
AFP	KEGG_TIGHT_JUNCTION	-0.938384355858253	3.22829357520321e-05	100	NA	KIRC
AGK	KEGG_TIGHT_JUNCTION	-1.13382779876196	0.00034215934677684	98	Fav	KIRC
AGO2	KEGG_TIGHT_JUNCTION	0.402875057991002	0.0010480493554112	96	NA	KIRC
AHR	KEGG_TIGHT_JUNCTION	0.668617596015343	0.000579491898402508	82	Fav	KIRC
AKAP13	KEGG_TIGHT_JUNCTION	0.386898732667183	0.000590030483774067	95	Fav	KIRC
AKT3	KEGG_TIGHT_JUNCTION	0.567193399686896	0.00120869731553647	93	Fav	KIRC
ALCAM	KEGG_TIGHT_JUNCTION	0.614092091206869	0.00422303611291592	81	Fav	KIRC
APBB2	KEGG_TIGHT_JUNCTION	0.426379841086805	0.00410898820022339	85	Fav	KIRC
APLNR	KEGG_TIGHT_JUNCTION	0.457714361933233	0.00493249583496871	83	Fav	KIRC
APOA1	KEGG_TIGHT_JUNCTION	-0.961346438756104	0.000174402343340529	99	NA	KIRC
ARHGAP29	KEGG_TIGHT_JUNCTION	0.54519833617378	0.000831703375940911	95	Fav	KIRC
ARHGAP31	KEGG_TIGHT_JUNCTION	0.506711359658951	0.000249401126435574	97	Fav	KIRC
ARHGAP39	KEGG_TIGHT_JUNCTION	-0.513903894914434	0.00281400070309843	86	NA	KIRC
ARHGAP42	KEGG_TIGHT_JUNCTION	0.284096036215425	0.0051650690026928	82	Fav	KIRC
ARHGEF10	KEGG_TIGHT_JUNCTION	0.405269000604461	0.0033288962648508	87	Fav	KIRC
ARL5B	KEGG_TIGHT_JUNCTION	0.455805869717345	0.00118764958449473	94	Fav	KIRC
ASAP1	KEGG_TIGHT_JUNCTION	0.262937759386937	0.00409561246899623	82	Fav	KIRC
ASB15	KEGG_TIGHT_JUNCTION	-0.907920154521678	0.00176280306032751	93	NA	KIRC
ASB4	KEGG_TIGHT_JUNCTION	-2.40851557174324	0.00267164078247724	87	NA	KIRC
ASCC1	KEGG_TIGHT_JUNCTION	0.292642705701853	0.00346931825554995	84	Fav	KIRC
ASIC2	KEGG_TIGHT_JUNCTION	-0.699222231327562	0.00392873668373458	87	NA	KIRC
ASIP	KEGG_TIGHT_JUNCTION	-0.685546128436988	0.000773235782601071	96	NA	KIRC
ATF7	KEGG_TIGHT_JUNCTION	0.291259480735609	0.00239353083100005	89	Fav	KIRC
ATF7IP	KEGG_TIGHT_JUNCTION	0.294913276297337	0.00415570949972735	83	Fav	KIRC
ATOH7	KEGG_TIGHT_JUNCTION	-0.437207101847654	0.00188316169116929	90	NA	KIRC
ATP2A2	KEGG_TIGHT_JUNCTION	0.499121516400143	0.00270177898899248	88	Fav	KIRC
ATXN1	KEGG_TIGHT_JUNCTION	0.216964127611966	0.00071980879156672	95	Fav	KIRC
BARD1	KEGG_TIGHT_JUNCTION	0.418228667361443	0.00109961916600262	93	NA	KIRC
BARX2	KEGG_TIGHT_JUNCTION	0.754915348107677	0.00262847406522999	84	Fav	KIRC
BAZ1B	KEGG_TIGHT_JUNCTION	0.48865868827427	0.00275812550527248	87	Fav	KIRC
BCL2L1	KEGG_TIGHT_JUNCTION	-0.474611361647232	0.00291259498399042	89	Fav	KIRC
BLZF1	KEGG_TIGHT_JUNCTION	0.312971812191472	0.00481503769837817	82	Fav	KIRC
BMI1	KEGG_TIGHT_JUNCTION	0.306250249045642	0.000836593031925216	94	Fav	KIRC
BMP2	KEGG_TIGHT_JUNCTION	1.16698776004596	0.00321701011910291	92	Fav	KIRC
BMPR2	KEGG_TIGHT_JUNCTION	0.436770135684827	8.15930431847968e-05	99	Fav	KIRC
BSG	KEGG_TIGHT_JUNCTION	-0.307419767432405	0.00121153524754167	93	Fav	KIRC
CACNB4	KEGG_TIGHT_JUNCTION	-0.821885853652074	0.00186757301102834	95	NA	KIRC
CALCRL	KEGG_TIGHT_JUNCTION	0.478149349083831	0.000425641899101301	95	Fav	KIRC
CAMK2B	KEGG_TIGHT_JUNCTION	-1.5185650315179	0.00103788288384183	95	NA	KIRC
CAND1	KEGG_TIGHT_JUNCTION	0.140651226688849	0.0040382087054112	80	Fav	KIRC
CAPN3	KEGG_TIGHT_JUNCTION	-0.770347403035373	0.0002057453893745	98	NA	KIRC
CAPS	KEGG_TIGHT_JUNCTION	-0.364764344316003	0.00350455846235753	84	Unfav	KIRC
CASP9	KEGG_TIGHT_JUNCTION	-1.39609452446307	0.00346204820765126	81	NA	KIRC
CBL	KEGG_TIGHT_JUNCTION	0.244239704247621	0.0028557544569125	89	Fav	KIRC
CBX8	KEGG_TIGHT_JUNCTION	-0.418578145077601	0.002401792913572	90	Unfav	KIRC
CC2D1A	KEGG_TIGHT_JUNCTION	-0.220385844700602	0.00227632142714868	89	NA	KIRC
CD24	KEGG_TIGHT_JUNCTION	1.0609119782013	0.00132384459899963	96	NA	KIRC
CD34	KEGG_TIGHT_JUNCTION	0.349456845614052	0.00250339369860878	89	Fav	KIRC
CDC42EP4	KEGG_TIGHT_JUNCTION	1.23301234325053	0.000607616202126091	97	Fav	KIRC
CDC5L	KEGG_TIGHT_JUNCTION	0.426895459837154	0.000907165819251847	95	Fav	KIRC
CDC73	KEGG_TIGHT_JUNCTION	0.263935647679474	0.0029112920880225	87	Fav	KIRC
CDH13	KEGG_TIGHT_JUNCTION	0.706031802370905	0.000473582623955654	97	Fav	KIRC
CDK12	KEGG_TIGHT_JUNCTION	0.223460855023165	0.004038125911009	84	Fav	KIRC
CDKN1B	KEGG_TIGHT_JUNCTION	0.510585435561343	0.00184373211378515	91	Fav	KIRC
CDKN2B	KEGG_TIGHT_JUNCTION	0.707257998835893	0.00128425045788929	93	Fav	KIRC
CHD8	KEGG_TIGHT_JUNCTION	0.354389488031019	0.00382529232292275	81	Fav	KIRC
CHRNA4	KEGG_TIGHT_JUNCTION	-0.731735255757102	0.00338395130530975	88	NA	KIRC
CHRNB2	KEGG_TIGHT_JUNCTION	-1.56104349334744	0.000167888641433164	99	NA	KIRC
CHRNB4	KEGG_TIGHT_JUNCTION	-1.24339760386193	0.00146380505819032	94	NA	KIRC
CIAO3	KEGG_TIGHT_JUNCTION	-0.191018007680194	0.000692197853647426	95	NA	KIRC
CILK1	KEGG_TIGHT_JUNCTION	0.461560083069208	0.000281619998476092	97	Fav	KIRC
CLNK	KEGG_TIGHT_JUNCTION	-0.71142736946604	0.00216753230263503	91	NA	KIRC
CNOT6	KEGG_TIGHT_JUNCTION	0.669634581527681	0.00217855725427506	90	Fav	KIRC
CNOT8	KEGG_TIGHT_JUNCTION	0.348592033746634	0.00441847232275369	84	Fav	KIRC
CNOT9	KEGG_TIGHT_JUNCTION	0.649557525163186	0.000950407245768588	94	NA	KIRC
CNTLN	KEGG_TIGHT_JUNCTION	0.292948903496939	0.00188962976150798	89	Fav	KIRC
CNTNAP3	KEGG_TIGHT_JUNCTION	-1.27381618310743	0.00146004486285086	85	NA	KIRC
COPRS	KEGG_TIGHT_JUNCTION	-0.210569074753879	0.00269396927981238	91	NA	KIRC
CRABP1	KEGG_TIGHT_JUNCTION	-0.717638116319998	0.00195836719667115	90	NA	KIRC
CREB1	KEGG_TIGHT_JUNCTION	0.250744349942178	0.000358834732539789	98	Fav	KIRC
CRK	KEGG_TIGHT_JUNCTION	0.666300303012307	0.00168267546075743	90	Fav	KIRC
CRKL	KEGG_TIGHT_JUNCTION	0.729833598987104	0.000997078750990603	96	Fav	KIRC
CRTC3	KEGG_TIGHT_JUNCTION	0.4718590887999	0.000478015701912862	95	Fav	KIRC
CSDE1	KEGG_TIGHT_JUNCTION	0.461735130047136	0.00195259156113851	89	Fav	KIRC
CSNK1A1L	KEGG_TIGHT_JUNCTION	1.31849413568431	0.00321616524483652	86	NA	KIRC
CSNK1G3	KEGG_TIGHT_JUNCTION	0.808908789750369	0.00220690774892544	85	Fav	KIRC
CTCF	KEGG_TIGHT_JUNCTION	0.662090308644415	0.00142851563961959	92	Fav	KIRC
CTNNA1	KEGG_TIGHT_JUNCTION	0.603207555294546	0.00392038700192418	82	Fav	KIRC
CTNNB1	KEGG_TIGHT_JUNCTION	0.391040483640047	0.00116801252307436	92	Fav	KIRC
CTNND1	KEGG_TIGHT_JUNCTION	0.603955993160741	0.000612891517280381	96	Fav	KIRC
CTSH	KEGG_TIGHT_JUNCTION	-0.368431370901798	0.0049037635826174	82	NA	KIRC
CXXC4	KEGG_TIGHT_JUNCTION	0.677299795094694	0.00422386795820774	85	NA	KIRC
CYSLTR1	KEGG_TIGHT_JUNCTION	0.521708920228189	0.00186551193413754	90	Fav	KIRC
DDIT3	KEGG_TIGHT_JUNCTION	-0.826515968019934	4.38740095652999e-06	100	Unfav	KIRC
DDX20	KEGG_TIGHT_JUNCTION	0.64385249990553	0.000492643408772542	97	Fav	KIRC
DDX6	KEGG_TIGHT_JUNCTION	0.793963753145368	3.30079740521549e-05	100	Fav	KIRC
DEF8	KEGG_TIGHT_JUNCTION	-0.719835027270742	0.000125818704761979	99	NA	KIRC
DEK	KEGG_TIGHT_JUNCTION	0.255264190547244	0.000904327964756824	95	Fav	KIRC
DENND4A	KEGG_TIGHT_JUNCTION	0.440854373454917	0.00166468741040261	91	Fav	KIRC
DGKH	KEGG_TIGHT_JUNCTION	0.483864407152597	0.00254674299699836	90	Fav	KIRC
DIRAS1	KEGG_TIGHT_JUNCTION	-0.61867187837688	0.000448747358440608	95	NA	KIRC
DNMT3B	KEGG_TIGHT_JUNCTION	-0.371192984046533	0.00240179655812588	81	Unfav	KIRC
DNMT3L	KEGG_TIGHT_JUNCTION	-0.430015029816077	0.000288091105651684	99	NA	KIRC
DNTTIP2	KEGG_TIGHT_JUNCTION	0.414974084794469	0.000710118014625675	96	NA	KIRC
DPF2	KEGG_TIGHT_JUNCTION	0.834071901389844	0.00220690318441492	90	NA	KIRC
DPYSL2	KEGG_TIGHT_JUNCTION	0.638269654236634	0.00213869387815702	89	Fav	KIRC
DR1	KEGG_TIGHT_JUNCTION	0.245220310558617	0.00258823762139405	89	Fav	KIRC
DUSP9	KEGG_TIGHT_JUNCTION	-0.7387462324288	0.000313413130740387	99	NA	KIRC
DYRK2	KEGG_TIGHT_JUNCTION	0.339477039867326	0.000758410591065264	93	Fav	KIRC
EBP	KEGG_TIGHT_JUNCTION	-0.207299591444445	0.00144353367748638	92	Fav	KIRC
ELF1	KEGG_TIGHT_JUNCTION	0.459559057269134	9.06223573553362e-05	99	Fav	KIRC
ELF5	KEGG_TIGHT_JUNCTION	-0.556143420741662	0.00332544849452324	89	NA	KIRC
ELK3	KEGG_TIGHT_JUNCTION	0.295039792354924	0.000271294091872092	98	Fav	KIRC
ELOA2	KEGG_TIGHT_JUNCTION	-2.41135481488675	0.000705539839316573	96	NA	KIRC
EMX1	KEGG_TIGHT_JUNCTION	-0.37056258520946	0.00172629116954764	93	Fav	KIRC
ENDOG	KEGG_TIGHT_JUNCTION	-0.243848750433331	0.00134631263192688	92	NA	KIRC
ENPP1	KEGG_TIGHT_JUNCTION	-0.737180979389738	0.00232921469718853	92	NA	KIRC
EP300	KEGG_TIGHT_JUNCTION	0.383683916757425	0.000752786149459686	98	Fav	KIRC
EPC1	KEGG_TIGHT_JUNCTION	0.285904227348034	0.000498697556217841	97	Fav	KIRC
EPC2	KEGG_TIGHT_JUNCTION	0.28622480058589	0.000108603079368501	99	Fav	KIRC
EPHA10	KEGG_TIGHT_JUNCTION	-0.6676414872788	0.00486249348822807	81	NA	KIRC
EPS8	KEGG_TIGHT_JUNCTION	0.410191741828595	0.00261235123119865	87	Fav	KIRC
ERCC2	KEGG_TIGHT_JUNCTION	-0.34317943138039	0.0034833436180081	80	Fav	KIRC
ERG	KEGG_TIGHT_JUNCTION	0.204508716028403	0.00400050608730067	86	Fav	KIRC
ERO1A	KEGG_TIGHT_JUNCTION	0.390583682773298	0.00505361254226413	81	NA	KIRC
ESRRA	KEGG_TIGHT_JUNCTION	-0.181116299734394	0.0014044336867451	93	Fav	KIRC
ETS1	KEGG_TIGHT_JUNCTION	0.396905176465946	8.14998575591012e-05	99	Fav	KIRC
ETV3	KEGG_TIGHT_JUNCTION	0.326646944257927	0.00199341146193454	90	Fav	KIRC
EVX2	KEGG_TIGHT_JUNCTION	-6.42247495188671	8.09687677537173e-07	100	NA	KIRC
EYA2	KEGG_TIGHT_JUNCTION	-0.367409690162255	0.00383215310874411	84	NA	KIRC
F2R	KEGG_TIGHT_JUNCTION	0.473344710021248	0.00249040324571277	88	NA	KIRC
FASTK	KEGG_TIGHT_JUNCTION	-0.250995609977153	0.00106278370875256	93	NA	KIRC
FGD5	KEGG_TIGHT_JUNCTION	0.520158706734886	0.00400009526923452	84	Fav	KIRC
FGF12	KEGG_TIGHT_JUNCTION	0.586596927998436	0.00392531143774758	84	Fav	KIRC
FHIT	KEGG_TIGHT_JUNCTION	-0.702443409797811	0.000408672993814135	98	Fav	KIRC
FLI1	KEGG_TIGHT_JUNCTION	0.269202581388625	0.000440880996843444	96	Fav	KIRC
FLT1	KEGG_TIGHT_JUNCTION	0.499209013473705	0.000649845283669748	95	Fav	KIRC
FOXE3	KEGG_TIGHT_JUNCTION	-1.91947805808446	1.69273523946998e-05	100	NA	KIRC
FOXJ2	KEGG_TIGHT_JUNCTION	0.225372057127702	0.00285869719792656	88	Fav	KIRC
FOXN2	KEGG_TIGHT_JUNCTION	0.537848032846861	0.000145889167234242	98	Fav	KIRC
FOXN3	KEGG_TIGHT_JUNCTION	0.300658836939219	0.00144299865415183	92	Fav	KIRC
FOXN4	KEGG_TIGHT_JUNCTION	-2.46368003658251	6.35400938373811e-08	100	NA	KIRC
FOXO3	KEGG_TIGHT_JUNCTION	0.615342203400061	0.00259744342732415	88	Fav	KIRC
FRS2	KEGG_TIGHT_JUNCTION	0.492547390461676	0.00402858528312385	80	Fav	KIRC
FRYL	KEGG_TIGHT_JUNCTION	0.415059037498101	0.000330181508069677	99	Fav	KIRC
FUBP1	KEGG_TIGHT_JUNCTION	0.38144587012935	0.00239241170427772	86	Fav	KIRC
FYN	KEGG_TIGHT_JUNCTION	0.523424303021607	0.000887777497108955	93	Fav	KIRC
GAB1	KEGG_TIGHT_JUNCTION	0.516971229966048	0.000652059549297075	94	Fav	KIRC
GABPA	KEGG_TIGHT_JUNCTION	0.294040358699343	0.000242132257408794	97	Fav	KIRC
GABPB1	KEGG_TIGHT_JUNCTION	0.279681278310861	0.00147812783122941	92	NA	KIRC
GABRQ	KEGG_TIGHT_JUNCTION	1.3061088367504	0.00050101132887776	96	NA	KIRC
GADD45B	KEGG_TIGHT_JUNCTION	-0.596624984997772	0.00423257566768838	81	NA	KIRC
GADD45G	KEGG_TIGHT_JUNCTION	-0.533459181812828	0.00019533193756542	99	NA	KIRC
GAPVD1	KEGG_TIGHT_JUNCTION	0.575903263905096	0.00089645829814108	95	Fav	KIRC
GCGR	KEGG_TIGHT_JUNCTION	-0.445149039288987	0.00247899984631762	91	NA	KIRC
GDF6	KEGG_TIGHT_JUNCTION	0.292867678187155	0.00275723712321449	85	Fav	KIRC
GID4	KEGG_TIGHT_JUNCTION	0.453937377331963	0.0016805218589847	91	Fav	KIRC
GIPC1	KEGG_TIGHT_JUNCTION	-0.248919763795294	0.00274459576240215	87	NA	KIRC
GJA1	KEGG_TIGHT_JUNCTION	0.496844369848445	0.00212270212871962	91	Fav	KIRC
GNA13	KEGG_TIGHT_JUNCTION	0.375981200024753	0.0010729240544752	94	Fav	KIRC
GNAI2	KEGG_TIGHT_JUNCTION	0.337900067753572	0.00409806761452481	84	NA	KIRC
GNAQ	KEGG_TIGHT_JUNCTION	0.567550627377578	0.000241621151439273	98	Fav	KIRC
GNAZ	KEGG_TIGHT_JUNCTION	-0.777079535306024	0.00250389316567744	91	NA	KIRC
GNB1	KEGG_TIGHT_JUNCTION	0.767949882741928	0.000731699080302659	95	Fav	KIRC
GNG2	KEGG_TIGHT_JUNCTION	0.416179242775086	0.000839972261830123	93	Fav	KIRC
GNG3	KEGG_TIGHT_JUNCTION	-0.876200283781863	9.47941170553714e-05	99	NA	KIRC
GPBP1	KEGG_TIGHT_JUNCTION	0.790381766492135	0.00181564095185895	91	Fav	KIRC
GPC3	KEGG_TIGHT_JUNCTION	-0.429395788996694	0.00208220138378833	91	NA	KIRC
GPR151	KEGG_TIGHT_JUNCTION	-3.45002698296953	6.31952348636884e-05	100	NA	KIRC
GPR176	KEGG_TIGHT_JUNCTION	0.535300875084857	0.000108153734261158	99	NA	KIRC
GPR21	KEGG_TIGHT_JUNCTION	0.503860877290788	0.00193296893087611	91	NA	KIRC
GPS1	KEGG_TIGHT_JUNCTION	-0.168708587995876	0.00466594063806289	83	NA	KIRC
GRB10	KEGG_TIGHT_JUNCTION	0.539621324446885	0.00282852838708124	87	Fav	KIRC
GRIK3	KEGG_TIGHT_JUNCTION	0.603542968099965	0.00182920870844797	84	Fav	KIRC
GSN	KEGG_TIGHT_JUNCTION	0.520199357748539	0.00475915722650047	81	Fav	KIRC
GTF2A1	KEGG_TIGHT_JUNCTION	0.22372790128343	0.00117827739607013	92	Fav	KIRC
GTF2IRD1	KEGG_TIGHT_JUNCTION	-0.607142532048787	0.00084173864479593	94	NA	KIRC
GUCY1A1	KEGG_TIGHT_JUNCTION	0.607065703855447	0.00096581197903898	92	Fav	KIRC
H1-4	KEGG_TIGHT_JUNCTION	-1.22491830427601	0.00275472057187594	86	Unfav	KIRC
HCFC2	KEGG_TIGHT_JUNCTION	0.261035931242154	0.00328144559549398	87	Fav	KIRC
HDAC8	KEGG_TIGHT_JUNCTION	-0.297902845361258	0.00108103009802135	92	NA	KIRC
HDX	KEGG_TIGHT_JUNCTION	0.353111496610873	0.00133916918224395	93	NA	KIRC
HES6	KEGG_TIGHT_JUNCTION	-0.315693013992082	0.00132035274465766	93	NA	KIRC
HESX1	KEGG_TIGHT_JUNCTION	-0.800472935438222	0.000226412933089046	98	Unfav	KIRC
HHEX	KEGG_TIGHT_JUNCTION	0.716200023369913	0.00144762462164872	91	NA	KIRC
HIP1	KEGG_TIGHT_JUNCTION	0.464076773991957	0.00407920706493129	82	Fav	KIRC
HIVEP1	KEGG_TIGHT_JUNCTION	0.502090430853827	0.00152278842983411	92	Fav	KIRC
HIVEP2	KEGG_TIGHT_JUNCTION	0.465214981735141	0.000379304969245593	98	Fav	KIRC
HMG20A	KEGG_TIGHT_JUNCTION	0.602871137215211	0.000394451714863796	97	Fav	KIRC
HMGXB4	KEGG_TIGHT_JUNCTION	0.254863623113747	0.00353571525872749	88	NA	KIRC
HOXA9	KEGG_TIGHT_JUNCTION	-1.41147006411682	2.40382032519669e-05	99	NA	KIRC
HOXC4	KEGG_TIGHT_JUNCTION	-1.19866581614799	0.000668690917716731	95	NA	KIRC
HSP90AB1	KEGG_TIGHT_JUNCTION	0.663927516348569	0.00237962443483349	90	Fav	KIRC
HTR1A	KEGG_TIGHT_JUNCTION	2.65555502457248	0.000163104352648052	87	NA	KIRC
IDH2	KEGG_TIGHT_JUNCTION	-0.315237036906754	0.00167028211054048	82	Fav	KIRC
IFT27	KEGG_TIGHT_JUNCTION	-0.549253322599699	0.000137731055636194	99	NA	KIRC
IL17RC	KEGG_TIGHT_JUNCTION	-0.391505995450183	0.00119854010705488	93	NA	KIRC
IL1RAP	KEGG_TIGHT_JUNCTION	0.387062667213085	0.00146693755830913	92	NA	KIRC
IL6ST	KEGG_TIGHT_JUNCTION	0.587166818901926	0.00214499722066815	90	Fav	KIRC
INSL4	KEGG_TIGHT_JUNCTION	3.48904102138474	0.000466358946106752	97	NA	KIRC
INSR	KEGG_TIGHT_JUNCTION	0.5289499857349	0.00253908551363521	87	Fav	KIRC
INSRR	KEGG_TIGHT_JUNCTION	-0.917930679272633	0.0013569946506883	94	NA	KIRC
IQGAP1	KEGG_TIGHT_JUNCTION	0.348153957457427	0.000610941148609895	96	Fav	KIRC
IQSEC2	KEGG_TIGHT_JUNCTION	-0.587165464803995	0.00022168384152856	98	Fav	KIRC
IRAK2	KEGG_TIGHT_JUNCTION	0.988872402885631	0.00279445643773005	88	NA	KIRC
IRAK3	KEGG_TIGHT_JUNCTION	0.615122163889095	0.000531550696893793	95	Fav	KIRC
IRX6	KEGG_TIGHT_JUNCTION	-1.23145446907143	0.00021849390986277	98	NA	KIRC
ISX	KEGG_TIGHT_JUNCTION	-0.94503999419049	0.000286295777973417	98	NA	KIRC
ITGA1	KEGG_TIGHT_JUNCTION	0.436108533500925	6.87502274455516e-05	99	Fav	KIRC
ITGA2	KEGG_TIGHT_JUNCTION	0.404422904794346	0.00175829457267117	91	Fav	KIRC
ITGA4	KEGG_TIGHT_JUNCTION	0.45873591020323	0.00163907234696253	85	Fav	KIRC
ITGA8	KEGG_TIGHT_JUNCTION	0.734379032055094	0.00297634029930107	89	Fav	KIRC
ITGA9	KEGG_TIGHT_JUNCTION	0.384866486371098	0.00241631370096884	91	Fav	KIRC
ITGB1	KEGG_TIGHT_JUNCTION	0.336048859855788	0.000879891138328066	95	Fav	KIRC
ITGB7	KEGG_TIGHT_JUNCTION	-0.712634979395941	0.00414162553258747	80	NA	KIRC
ITLN1	KEGG_TIGHT_JUNCTION	-1.0606092694208	0.00235455782436702	91	NA	KIRC
JAK1	KEGG_TIGHT_JUNCTION	0.655777891382527	0.000147046860689276	99	Fav	KIRC
JAZF1	KEGG_TIGHT_JUNCTION	0.412950885843645	0.0036760596076809	85	NA	KIRC
KAT7	KEGG_TIGHT_JUNCTION	0.33881393428123	0.00126501449783138	93	Fav	KIRC
KCNIP3	KEGG_TIGHT_JUNCTION	-0.976308270859861	0.000340502234858186	97	Unfav	KIRC
KDM5A	KEGG_TIGHT_JUNCTION	0.245833691253545	0.00387593266471686	83	Fav	KIRC
KDM5B	KEGG_TIGHT_JUNCTION	0.394918073690133	0.00338645435610688	86	Fav	KIRC
KDR	KEGG_TIGHT_JUNCTION	0.36185252784552	0.00062276328583449	95	Fav	KIRC
KHDRBS1	KEGG_TIGHT_JUNCTION	0.398876953994971	0.000411581330599085	97	Fav	KIRC
KHDRBS2	KEGG_TIGHT_JUNCTION	-1.39701563049944	0.00025447804533686	99	NA	KIRC
KLF10	KEGG_TIGHT_JUNCTION	0.755872723737295	0.00259438885662534	89	Fav	KIRC
KLF11	KEGG_TIGHT_JUNCTION	0.3207352106055	0.00246539713365553	86	Fav	KIRC
KLF3	KEGG_TIGHT_JUNCTION	0.714181388581268	0.000860568537611372	96	Fav	KIRC
KLF7	KEGG_TIGHT_JUNCTION	0.40511275191383	0.00241027611361017	89	Fav	KIRC
KMT5C	KEGG_TIGHT_JUNCTION	-0.212048000337395	0.00159296232592968	91	Unfav	KIRC
LATS1	KEGG_TIGHT_JUNCTION	0.273833848435105	0.00404079169050527	81	Fav	KIRC
LATS2	KEGG_TIGHT_JUNCTION	0.621099934171452	0.00299583996188998	87	Fav	KIRC
LDB2	KEGG_TIGHT_JUNCTION	0.0978272910874287	0.00518328569333446	81	Fav	KIRC
LEMD3	KEGG_TIGHT_JUNCTION	0.535358630592543	0.00275688475795349	86	Fav	KIRC
LEO1	KEGG_TIGHT_JUNCTION	0.514272387764094	0.00297402997212564	88	Fav	KIRC
LEPR	KEGG_TIGHT_JUNCTION	0.626252491679546	0.00141933724248922	93	Fav	KIRC
LHCGR	KEGG_TIGHT_JUNCTION	-1.09519248235973	0.00444529960364987	83	NA	KIRC
LMX1B	KEGG_TIGHT_JUNCTION	-0.783335771847616	0.0051726939966462	81	NA	KIRC
LTK	KEGG_TIGHT_JUNCTION	-0.747557504992101	0.0036270681957388	82	NA	KIRC
MAML2	KEGG_TIGHT_JUNCTION	0.275889910957672	0.00270838910836188	88	Fav	KIRC
MAP3K19	KEGG_TIGHT_JUNCTION	-3.89579347299106	0.0018246804148804	91	NA	KIRC
MAP3K5	KEGG_TIGHT_JUNCTION	0.484036278588765	0.00466248540669525	82	Fav	KIRC
MAPK1	KEGG_TIGHT_JUNCTION	0.347764305072534	0.00436032229525754	80	Fav	KIRC
MAPK8IP2	KEGG_TIGHT_JUNCTION	-1.55743398897955	7.17747055930648e-05	99	NA	KIRC
MAPRE2	KEGG_TIGHT_JUNCTION	1.61193417730503	0.00230209048884443	88	Fav	KIRC
MAPRE3	KEGG_TIGHT_JUNCTION	-0.617996426077019	1.41012464254819e-05	100	NA	KIRC
MAST1	KEGG_TIGHT_JUNCTION	-1.05408392103237	0.00160874357141728	91	NA	KIRC
MCTP1	KEGG_TIGHT_JUNCTION	0.645102970900118	0.000773091046512805	96	NA	KIRC
MED1	KEGG_TIGHT_JUNCTION	0.286551527462788	0.0022460005471971	89	Fav	KIRC
MED13L	KEGG_TIGHT_JUNCTION	0.355401236338814	0.00120844083141768	93	Fav	KIRC
MEF2B	KEGG_TIGHT_JUNCTION	-0.413507484771894	0.000931917010443675	93	Unfav	KIRC
MEF2C	KEGG_TIGHT_JUNCTION	0.520923132223873	0.000126076390736842	99	Fav	KIRC
MKLN1	KEGG_TIGHT_JUNCTION	0.586436426983223	0.00493926745204734	80	Fav	KIRC
MMS19	KEGG_TIGHT_JUNCTION	-1.16341278231454	0.00522751751420905	82	NA	KIRC
MORC3	KEGG_TIGHT_JUNCTION	0.267466549020106	0.00310805516070572	88	Fav	KIRC
MRPL12	KEGG_TIGHT_JUNCTION	-0.135135663924515	0.00176868869537227	91	NA	KIRC
MRTFB	KEGG_TIGHT_JUNCTION	0.316005068581812	0.0019679275500962	89	Fav	KIRC
MSH2	KEGG_TIGHT_JUNCTION	0.537593913664439	0.000614127020378678	95	Fav	KIRC
MSH6	KEGG_TIGHT_JUNCTION	0.457198933473786	0.000800060040181923	95	Fav	KIRC
MSN	KEGG_TIGHT_JUNCTION	0.477840345018893	0.00017345432051948	99	Fav	KIRC
MT1H	KEGG_TIGHT_JUNCTION	-0.56850580747499	0.00310373784165566	87	NA	KIRC
MUTYH	KEGG_TIGHT_JUNCTION	-0.315721442946567	0.00348893575848617	84	NA	KIRC
MYPOP	KEGG_TIGHT_JUNCTION	-0.284764181976054	0.00104562427261431	93	NA	KIRC
NAA15	KEGG_TIGHT_JUNCTION	0.296592008155266	0.00165128633880111	94	Fav	KIRC
NAB1	KEGG_TIGHT_JUNCTION	0.423980795846513	0.000404922099975839	98	NA	KIRC
NCK1	KEGG_TIGHT_JUNCTION	1.0467296214826	0.000748474260074957	88	Fav	KIRC
NCOA3	KEGG_TIGHT_JUNCTION	0.390677604220765	0.00454360159195999	85	Fav	KIRC
NDST1	KEGG_TIGHT_JUNCTION	0.649076194514514	0.00329132951635125	87	Fav	KIRC
NDUFA13	KEGG_TIGHT_JUNCTION	-0.119004443285312	0.00511270106840396	82	NA	KIRC
NEDD4	KEGG_TIGHT_JUNCTION	0.460331900512976	0.00103095472250985	95	Fav	KIRC
NEURL2	KEGG_TIGHT_JUNCTION	-0.918956024880192	0.000712774386226866	96	NA	KIRC
NFATC3	KEGG_TIGHT_JUNCTION	0.847199148776867	0.00274228254938342	88	Fav	KIRC
NFKB1	KEGG_TIGHT_JUNCTION	0.509017762651434	0.00237712733484527	84	Fav	KIRC
NKD1	KEGG_TIGHT_JUNCTION	-0.957541693323102	0.00241805062783123	91	NA	KIRC
NOLC1	KEGG_TIGHT_JUNCTION	0.362447728597039	0.0021513192301038	91	Fav	KIRC
NONO	KEGG_TIGHT_JUNCTION	0.335135051425766	0.000883186376841938	94	Fav	KIRC
NOTCH2	KEGG_TIGHT_JUNCTION	0.27951532914343	0.0029885375581898	88	Fav	KIRC
NPAS2	KEGG_TIGHT_JUNCTION	-0.513485939000144	0.003100388112595	89	NA	KIRC
NPAT	KEGG_TIGHT_JUNCTION	0.224504241676171	0.00395191087940345	82	Fav	KIRC
NPBWR2	KEGG_TIGHT_JUNCTION	2.45028015283487	0.00161682216649526	93	NA	KIRC
NR1I3	KEGG_TIGHT_JUNCTION	-0.899526890038859	1.96709404192942e-05	98	NA	KIRC
NR2F6	KEGG_TIGHT_JUNCTION	-0.230286889622115	0.00117025900590405	93	NA	KIRC
NR3C1	KEGG_TIGHT_JUNCTION	0.25720649568292	0.0013838268878192	85	Fav	KIRC
NR5A2	KEGG_TIGHT_JUNCTION	0.599363721511452	0.0012330168698699	93	Fav	KIRC
NRAS	KEGG_TIGHT_JUNCTION	0.481858550154038	0.000233826939652641	99	Fav	KIRC
NRG3	KEGG_TIGHT_JUNCTION	1.08958167476731	0.00085459320056865	94	Fav	KIRC
NRL	KEGG_TIGHT_JUNCTION	-0.317228614376456	0.00141613964748033	81	NA	KIRC
NTSR2	KEGG_TIGHT_JUNCTION	-2.96122346284517	0.000482311081541245	83	NA	KIRC
NUP98	KEGG_TIGHT_JUNCTION	0.346007289757199	0.0035622146638265	83	Fav	KIRC
OLIG1	KEGG_TIGHT_JUNCTION	-0.898837613306391	0.00437542342561156	81	NA	KIRC
OR13H1	KEGG_TIGHT_JUNCTION	-4.56509439329599	0.000512380331649001	98	NA	KIRC
OR2AE1	KEGG_TIGHT_JUNCTION	-1.44623282281716	0.00277249576709996	82	NA	KIRC
OR2AK2	KEGG_TIGHT_JUNCTION	-2.87109808717678	0.000655355696574928	94	NA	KIRC
OR3A2	KEGG_TIGHT_JUNCTION	-1.99574509263306	0.000652546204581025	98	NA	KIRC
OR51G1	KEGG_TIGHT_JUNCTION	-4.47207104376859	0.000184067548247246	99	NA	KIRC
OR52L1	KEGG_TIGHT_JUNCTION	7.27821468720351	2.08738349899878e-06	100	NA	KIRC
P2RY1	KEGG_TIGHT_JUNCTION	0.392890380279297	0.000119331303308279	99	Fav	KIRC
P2RY8	KEGG_TIGHT_JUNCTION	0.56829198828844	0.000408607852628216	97	Fav	KIRC
PAG1	KEGG_TIGHT_JUNCTION	0.621164766008047	0.000672602073000826	85	NA	KIRC
PAK4	KEGG_TIGHT_JUNCTION	-0.501700376383286	0.00103205286149388	94	NA	KIRC
PCP2	KEGG_TIGHT_JUNCTION	-0.521374133292158	0.00229646181589851	91	NA	KIRC
PCSK1N	KEGG_TIGHT_JUNCTION	-0.846473397182886	0.000142576688970341	99	NA	KIRC
PDCD4	KEGG_TIGHT_JUNCTION	0.645849969183778	0.00238611383417482	89	Fav	KIRC
PDCL	KEGG_TIGHT_JUNCTION	0.570174699321491	0.00111804232465407	93	Fav	KIRC
PDE4B	KEGG_TIGHT_JUNCTION	1.08456091893826	0.000507728750832706	97	NA	KIRC
PDYN	KEGG_TIGHT_JUNCTION	-2.76043348068812	0.000171009375207395	99	NA	KIRC
PHF20	KEGG_TIGHT_JUNCTION	0.404354626987301	0.00207080091039619	90	Fav	KIRC
PIAS1	KEGG_TIGHT_JUNCTION	0.621320570436857	0.00128440128874782	93	Fav	KIRC
PICALM	KEGG_TIGHT_JUNCTION	0.627505371133492	0.00117972141213112	93	Fav	KIRC
PICK1	KEGG_TIGHT_JUNCTION	-0.291423608675047	0.00342121007152051	87	Fav	KIRC
PIK3C2B	KEGG_TIGHT_JUNCTION	0.631810747587713	0.00132809541420721	92	Fav	KIRC
PIK3C2G	KEGG_TIGHT_JUNCTION	-0.685286349265983	0.00432183453282823	84	NA	KIRC
PIK3CA	KEGG_TIGHT_JUNCTION	0.385392952670781	0.000434191531618081	98	Fav	KIRC
PIK3R3	KEGG_TIGHT_JUNCTION	0.565056240556345	0.00300661368213423	88	Fav	KIRC
PIP4K2B	KEGG_TIGHT_JUNCTION	0.472650391978691	0.00177563390883408	91	Fav	KIRC
PLCD4	KEGG_TIGHT_JUNCTION	-1.30723997922697	0.000293183895957984	97	NA	KIRC
PLEKHG1	KEGG_TIGHT_JUNCTION	0.392689700280028	0.000399396586915973	97	Fav	KIRC
PLPP1	KEGG_TIGHT_JUNCTION	0.480553191294357	0.00221498858576981	89	Fav	KIRC
PLPP3	KEGG_TIGHT_JUNCTION	0.787896905743918	0.00318335392128832	89	Fav	KIRC
PLXNB1	KEGG_TIGHT_JUNCTION	-0.759126392706119	0.000199935445435837	98	Fav	KIRC
POLR3K	KEGG_TIGHT_JUNCTION	-0.267468660174098	0.00478858562314779	80	NA	KIRC
PPP1R16B	KEGG_TIGHT_JUNCTION	0.756363284148079	0.00411353954991986	84	Fav	KIRC
PPP1R1A	KEGG_TIGHT_JUNCTION	-0.312782603071315	0.00181430377749071	91	Unfav	KIRC
PPP2R2A	KEGG_TIGHT_JUNCTION	0.957121952564408	0.00279102994512736	88	Fav	KIRC
PPP2R2B	KEGG_TIGHT_JUNCTION	-1.02815309767307	0.000132351801083038	98	NA	KIRC
PRDM14	KEGG_TIGHT_JUNCTION	-4.195097214901	0.00042676900440332	93	NA	KIRC
PRDX2	KEGG_TIGHT_JUNCTION	-0.279759840472414	0.00216060865371293	81	Fav	KIRC
PRKAA1	KEGG_TIGHT_JUNCTION	0.348894098520929	0.00385739592100434	82	Fav	KIRC
PRKCH	KEGG_TIGHT_JUNCTION	0.504681515392322	0.000517200753787612	97	Fav	KIRC
PRKG1	KEGG_TIGHT_JUNCTION	0.381714139846141	0.00462439248842404	83	Fav	KIRC
PTEN	KEGG_TIGHT_JUNCTION	0.598073150948605	0.000441371374554937	96	NA	KIRC
PTGER1	KEGG_TIGHT_JUNCTION	-0.666309878728909	0.00350598080847483	82	NA	KIRC
PTGES2	KEGG_TIGHT_JUNCTION	-0.273458181417332	0.000187858832241246	99	Fav	KIRC
PTK2	KEGG_TIGHT_JUNCTION	0.602863735705174	0.00311760358654679	84	Fav	KIRC
PTPN14	KEGG_TIGHT_JUNCTION	0.495692697526559	0.000794706199327624	94	Fav	KIRC
PTPRB	KEGG_TIGHT_JUNCTION	0.350208176905977	0.00218041781384032	90	Fav	KIRC
PTPRG	KEGG_TIGHT_JUNCTION	0.461767968398634	0.000494467646356162	95	Fav	KIRC
PTPRK	KEGG_TIGHT_JUNCTION	0.677676988798421	0.00213576454593138	89	Fav	KIRC
PYGO2	KEGG_TIGHT_JUNCTION	-0.563687755806985	0.00124102742736866	91	NA	KIRC
QKI	KEGG_TIGHT_JUNCTION	0.338019998109818	0.000285697105212894	98	Fav	KIRC
RAB26	KEGG_TIGHT_JUNCTION	-0.811755572787113	2.817864450266e-05	99	NA	KIRC
RAB30	KEGG_TIGHT_JUNCTION	0.890648678518897	0.00066720256601757	96	NA	KIRC
RAB33B	KEGG_TIGHT_JUNCTION	0.559410735699171	0.00193628298500317	91	Fav	KIRC
RAB3A	KEGG_TIGHT_JUNCTION	-0.903409131203209	0.000387702372891132	99	Fav	KIRC
RAC3	KEGG_TIGHT_JUNCTION	-0.684090243210332	0.000464205516144409	98	Unfav	KIRC
RALB	KEGG_TIGHT_JUNCTION	0.580530840268587	0.0028000641231058	87	Fav	KIRC
RAP2A	KEGG_TIGHT_JUNCTION	0.546891260368093	8.93281166405671e-05	99	Fav	KIRC
RAPGEF2	KEGG_TIGHT_JUNCTION	0.302742737534664	0.0029877183570793	84	Fav	KIRC
RAPGEF5	KEGG_TIGHT_JUNCTION	0.439678043610481	0.000181462018411539	99	Fav	KIRC
RASAL2	KEGG_TIGHT_JUNCTION	0.359759179379763	0.00106526616439302	93	Fav	KIRC
RASGRF2	KEGG_TIGHT_JUNCTION	0.71648407315966	0.00349276688970829	84	Fav	KIRC
RASGRP3	KEGG_TIGHT_JUNCTION	0.515076775164837	0.000858419129976813	93	Fav	KIRC
RASSF3	KEGG_TIGHT_JUNCTION	0.343382003561105	0.00124955584120244	91	Fav	KIRC
RASSF9	KEGG_TIGHT_JUNCTION	0.6534501717963	0.00221257217702403	90	Fav	KIRC
RB1	KEGG_TIGHT_JUNCTION	0.512714329913491	0.000443045855866682	97	Fav	KIRC
RBFOX2	KEGG_TIGHT_JUNCTION	0.316632202031746	0.00105834083163199	93	NA	KIRC
RBL1	KEGG_TIGHT_JUNCTION	0.302190779001707	0.00339737087639806	83	NA	KIRC
RBM38	KEGG_TIGHT_JUNCTION	-0.589008935199805	0.00119213102012037	92	NA	KIRC
RC3H2	KEGG_TIGHT_JUNCTION	0.227086792901209	0.00162813351036188	89	Fav	KIRC
RCAN3	KEGG_TIGHT_JUNCTION	0.591746855330165	0.00337809357048787	82	Fav	KIRC
RGMB	KEGG_TIGHT_JUNCTION	0.415620784750446	0.00228347100921228	90	Fav	KIRC
RHOD	KEGG_TIGHT_JUNCTION	-0.389368413087315	0.000386822734191984	98	NA	KIRC
RHOU	KEGG_TIGHT_JUNCTION	0.996469865977322	0.00033602107292223	96	Fav	KIRC
RHPN1	KEGG_TIGHT_JUNCTION	-0.372553406488378	0.00046746940705148	96	NA	KIRC
RIN2	KEGG_TIGHT_JUNCTION	0.941818006564525	0.000291440855072324	98	Fav	KIRC
RIPK1	KEGG_TIGHT_JUNCTION	0.880497943930586	0.00022049755260287	99	Fav	KIRC
RIPPLY1	KEGG_TIGHT_JUNCTION	-0.679247993272859	0.00130094271215542	94	NA	KIRC
RLF	KEGG_TIGHT_JUNCTION	0.261754891865047	0.00104619573934703	92	Fav	KIRC
RND2	KEGG_TIGHT_JUNCTION	-0.573914979979096	0.000358857429075695	98	NA	KIRC
RNF138	KEGG_TIGHT_JUNCTION	0.404196723955418	0.00507700696545553	82	Fav	KIRC
RNF2	KEGG_TIGHT_JUNCTION	0.363635632748548	0.000158235269085035	99	Fav	KIRC
RNF20	KEGG_TIGHT_JUNCTION	0.226077910786441	0.00178665192033208	88	Fav	KIRC
RNF6	KEGG_TIGHT_JUNCTION	0.546978533674591	0.00333858135706398	80	Fav	KIRC
ROBO1	KEGG_TIGHT_JUNCTION	0.56799305826153	0.000473627179296422	96	Fav	KIRC
ROCK1	KEGG_TIGHT_JUNCTION	0.294416068955157	0.00137998442469488	92	NA	KIRC
ROCK2	KEGG_TIGHT_JUNCTION	0.209488255474903	0.00500799780909977	80	Fav	KIRC
ROR1	KEGG_TIGHT_JUNCTION	0.717094269410013	0.0038028686580914	85	Fav	KIRC
RPS6KA2	KEGG_TIGHT_JUNCTION	0.441190134295033	0.00193086076795507	91	Fav	KIRC
RPS6KA5	KEGG_TIGHT_JUNCTION	0.29446834778693	0.00123355577503656	92	Fav	KIRC
RPS6KB1	KEGG_TIGHT_JUNCTION	0.387044839832409	0.000949472434839246	94	NA	KIRC
RSF1	KEGG_TIGHT_JUNCTION	0.201976015778098	0.0012632272566746	91	Fav	KIRC
RUNDC3A	KEGG_TIGHT_JUNCTION	-0.82536482307555	0.00350260243160496	82	NA	KIRC
S1PR1	KEGG_TIGHT_JUNCTION	0.290242879391816	0.00196359915731253	90	Fav	KIRC
SAP130	KEGG_TIGHT_JUNCTION	0.744194787574437	0.00481790063703885	82	Fav	KIRC
SCT	KEGG_TIGHT_JUNCTION	-1.68898840811099	0.0037278471305999	81	NA	KIRC
SCX	KEGG_TIGHT_JUNCTION	-0.854829843750651	0.00326291521743155	82	NA	KIRC
SERPINB9	KEGG_TIGHT_JUNCTION	0.720030765283802	0.00123385446731082	83	NA	KIRC
SERTAD2	KEGG_TIGHT_JUNCTION	0.285981587813706	0.00312941099147727	85	Fav	KIRC
SET	KEGG_TIGHT_JUNCTION	0.564714663422049	0.00186645410588072	91	Fav	KIRC
SETD7	KEGG_TIGHT_JUNCTION	0.359567271378953	0.000242334714161919	99	Fav	KIRC
SFRP5	KEGG_TIGHT_JUNCTION	-4.14932201767196	2.05574096809523e-05	100	NA	KIRC
SGK2	KEGG_TIGHT_JUNCTION	-0.523238360659914	0.000796624321534687	91	NA	KIRC
SGSM3	KEGG_TIGHT_JUNCTION	-0.564291291752033	0.000431036197738651	97	NA	KIRC
SH2B3	KEGG_TIGHT_JUNCTION	0.361077847971016	0.000641556467580569	95	NA	KIRC
SH3GL2	KEGG_TIGHT_JUNCTION	-0.702248303027114	0.0015350892196945	93	NA	KIRC
SHOC2	KEGG_TIGHT_JUNCTION	0.498561395016341	0.00143636340311586	93	Fav	KIRC
SIN3A	KEGG_TIGHT_JUNCTION	1.12841097006226	0.00062860407549853	97	Fav	KIRC
SIPA1L2	KEGG_TIGHT_JUNCTION	0.589115327266308	0.00030496588128565	99	Fav	KIRC
SIRT1	KEGG_TIGHT_JUNCTION	0.378039826165087	0.0007007354312806	96	Fav	KIRC
SIRT4	KEGG_TIGHT_JUNCTION	-0.339848813314155	0.00390906849281093	85	Fav	KIRC
SIX3	KEGG_TIGHT_JUNCTION	-2.01187187836183	0.00157292460953413	89	NA	KIRC
SKIL	KEGG_TIGHT_JUNCTION	0.368315198268294	0.00465894346182637	82	NA	KIRC
SMAD2	KEGG_TIGHT_JUNCTION	0.484756610435508	0.000650047490838491	96	Fav	KIRC
SMARCA5	KEGG_TIGHT_JUNCTION	0.212000983906688	0.00111495605775524	93	Fav	KIRC
SMC3	KEGG_TIGHT_JUNCTION	0.488237256257444	0.000475884563196339	97	Fav	KIRC
SMO	KEGG_TIGHT_JUNCTION	-0.858207989831929	0.00177660259611104	90	NA	KIRC
SMPD2	KEGG_TIGHT_JUNCTION	-0.463975224259553	0.00251851247803642	88	NA	KIRC
SNIP1	KEGG_TIGHT_JUNCTION	0.590978259921539	0.000832060119639038	96	Fav	KIRC
SOCS5	KEGG_TIGHT_JUNCTION	0.352564644190424	0.00121116676203553	92	Fav	KIRC
SOHLH1	KEGG_TIGHT_JUNCTION	-3.27700772847354	0.000843518674326733	98	NA	KIRC
1 SOS	KEGG_TIGHT_JUNCTION	0.214334078990342	0.00177335047582907	90	Fav	KIRC
SOX12	KEGG_TIGHT_JUNCTION	-0.683990927261505	0.00186280725052809	87	Unfav	KIRC
SOX21	KEGG_TIGHT_JUNCTION	0.628448049794789	0.000556943010425378	97	NA	KIRC
SOX5	KEGG_TIGHT_JUNCTION	0.355866034113209	0.00400905518648758	86	NA	KIRC
SP3	KEGG_TIGHT_JUNCTION	0.334779376194791	0.000421015214499808	98	Fav	KIRC
SP4	KEGG_TIGHT_JUNCTION	0.381794746454233	0.00406431100967598	82	Fav	KIRC
SPOP	KEGG_TIGHT_JUNCTION	0.923646265805135	0.00170735859706085	90	Fav	KIRC
SPRED1	KEGG_TIGHT_JUNCTION	0.577857369428805	3.75530534003502e-05	99	Fav	KIRC
SPRED2	KEGG_TIGHT_JUNCTION	0.432501396695188	0.00162606202769941	92	Fav	KIRC
SPRY4	KEGG_TIGHT_JUNCTION	0.56391877849512	0.00124831184398035	93	Fav	KIRC
SPSB2	KEGG_TIGHT_JUNCTION	-0.373858197384751	0.000723421977000878	94	NA	KIRC
SRFBP1	KEGG_TIGHT_JUNCTION	0.343684152630431	0.000774658883806893	96	Fav	KIRC
SSTR5	KEGG_TIGHT_JUNCTION	-0.874432393580153	0.00270420421426822	90	NA	KIRC
SSX3	KEGG_TIGHT_JUNCTION	-2.46003057356816	0.00484147904730648	80	NA	KIRC
SSX5	KEGG_TIGHT_JUNCTION	-3.05691119824675	0.000670819101598352	97	NA	KIRC
STAG2	KEGG_TIGHT_JUNCTION	0.225618739592428	0.00382061530968795	84	Fav	KIRC
STARD13	KEGG_TIGHT_JUNCTION	0.493046756764322	0.00293320361167605	89	Fav	KIRC
TADA3	KEGG_TIGHT_JUNCTION	-0.309667928214138	0.00354992425515544	87	Fav	KIRC
TAF1B	KEGG_TIGHT_JUNCTION	0.502963587361399	0.00318436715450813	83	Fav	KIRC
TAF3	KEGG_TIGHT_JUNCTION	0.776453614750302	0.000285532834758515	98	Fav	KIRC
TAF6L	KEGG_TIGHT_JUNCTION	-0.269622383877207	0.000498471447092818	96	NA	KIRC
TAF9B	KEGG_TIGHT_JUNCTION	0.431498030437637	0.00144447897127347	92	Fav	KIRC
TAOK1	KEGG_TIGHT_JUNCTION	0.245017164041167	0.00293887768362796	86	Fav	KIRC
TARBP2	KEGG_TIGHT_JUNCTION	-0.22755462374346	0.000450762029944305	96	Unfav	KIRC
TAS2R9	KEGG_TIGHT_JUNCTION	-4.05738821650683	0.000142274841572412	99	NA	KIRC
TBC1D7	KEGG_TIGHT_JUNCTION	-0.721201994436324	0.000843675813432364	95	NA	KIRC
TBL1XR1	KEGG_TIGHT_JUNCTION	0.925792911091383	0.00402294334208604	80	Fav	KIRC
TBX10	KEGG_TIGHT_JUNCTION	-1.27069119895482	0.00197995239416037	91	NA	KIRC
TBX22	KEGG_TIGHT_JUNCTION	-1.76292836196768	0.000268150650371665	97	NA	KIRC
TCF4	KEGG_TIGHT_JUNCTION	0.285279761380443	0.000177785260149273	99	Fav	KIRC
TG	KEGG_TIGHT_JUNCTION	-0.80045754890583	0.00386958921648663	85	NA	KIRC
TGFBR2	KEGG_TIGHT_JUNCTION	0.490461528887954	0.00109367636508709	92	Fav	KIRC
TGIF2LX	KEGG_TIGHT_JUNCTION	-6.17349571190207	9.14879998330524e-06	100	NA	KIRC
THRAP3	KEGG_TIGHT_JUNCTION	0.618262744133757	0.00228866208352894	88	Fav	KIRC
TIAM1	KEGG_TIGHT_JUNCTION	0.848266546388772	0.00507922671549618	82	NA	KIRC
TIFA	KEGG_TIGHT_JUNCTION	0.909837415480184	0.000260031880275813	97	Fav	KIRC
TIGD1	KEGG_TIGHT_JUNCTION	-0.468857021959644	0.000527828503320005	97	Unfav	KIRC
TIGD3	KEGG_TIGHT_JUNCTION	-0.550291211964607	0.000949134527988027	94	NA	KIRC
TIMM50	KEGG_TIGHT_JUNCTION	-0.171536600093916	0.00373921064712563	88	NA	KIRC
TIPIN	KEGG_TIGHT_JUNCTION	0.773142674558219	0.00500035751097314	83	Fav	KIRC
TLR4	KEGG_TIGHT_JUNCTION	0.435144607578503	0.00407410746894579	83	Fav	KIRC
TMED1	KEGG_TIGHT_JUNCTION	-0.323040810017854	0.00523487886604775	80	Fav	KIRC
TMEM229A	KEGG_TIGHT_JUNCTION	-2.33517135825686	0.00114162835342686	94	NA	KIRC
TMEM30A	KEGG_TIGHT_JUNCTION	0.48126194655343	0.000896164407931589	94	Fav	KIRC
TMOD2	KEGG_TIGHT_JUNCTION	0.404088350933424	0.00519072869966113	81	Fav	KIRC
TMPO	KEGG_TIGHT_JUNCTION	0.392735544106747	0.00236740024791005	89	NA	KIRC
TMPRSS2	KEGG_TIGHT_JUNCTION	-0.660605958018918	0.000755124666726125	82	NA	KIRC
TMX1	KEGG_TIGHT_JUNCTION	0.438860342326041	0.00281688667548852	87	NA	KIRC
TNFRSF10A	KEGG_TIGHT_JUNCTION	0.562048810393431	0.00079010309565015	95	Fav	KIRC
TP53TG5	KEGG_TIGHT_JUNCTION	-2.57235046315436	0.00155369701743518	94	NA	KIRC
TPD52L1	KEGG_TIGHT_JUNCTION	-0.539828568987809	0.00386397703343533	85	NA	KIRC
TRAF4	KEGG_TIGHT_JUNCTION	-0.375609504752165	0.00129889893251492	93	NA	KIRC
TRIM24	KEGG_TIGHT_JUNCTION	1.0368402130751	0.000517078866733109	97	Fav	KIRC
TRIM63	KEGG_TIGHT_JUNCTION	-0.961657585445825	0.000481423437421255	97	Fav	KIRC
TSFM	KEGG_TIGHT_JUNCTION	-0.212492703839742	0.000796964029756241	94	Fav	KIRC
TYRO3	KEGG_TIGHT_JUNCTION	-0.912452737580177	0.00192580660859552	90	NA	KIRC
UNC119	KEGG_TIGHT_JUNCTION	-0.323050402129853	0.00286699525852674	88	Unfav	KIRC
UNC5B	KEGG_TIGHT_JUNCTION	0.667798912832896	0.000420631719796319	98	Fav	KIRC
UNC5C	KEGG_TIGHT_JUNCTION	0.678483674268915	0.00292376182476651	89	NA	KIRC
USP21	KEGG_TIGHT_JUNCTION	-0.687350055435146	0.00149262826370091	92	NA	KIRC
VAC14	KEGG_TIGHT_JUNCTION	-0.305146681658452	0.00393653729001417	85	NA	KIRC
VAX1	KEGG_TIGHT_JUNCTION	-1.96403508262852	0.00483392670344101	82	NA	KIRC
WASF2	KEGG_TIGHT_JUNCTION	0.373092910525571	0.000364052243563472	97	Fav	KIRC
WNK4	KEGG_TIGHT_JUNCTION	-0.757274300005965	0.00306636668489332	91	NA	KIRC
WWTR1	KEGG_TIGHT_JUNCTION	0.487042516253556	4.01995357132785e-05	99	Fav	KIRC
YBX2	KEGG_TIGHT_JUNCTION	-0.851894954362136	0.000423025215602443	97	NA	KIRC
YY1	KEGG_TIGHT_JUNCTION	0.46401907158095	0.002011838641014	90	Fav	KIRC
ZBTB14	KEGG_TIGHT_JUNCTION	0.569889250553762	0.00335372244821099	88	Fav	KIRC
ZBTB2	KEGG_TIGHT_JUNCTION	0.497952771993831	0.000716072611628896	95	NA	KIRC
ZBTB33	KEGG_TIGHT_JUNCTION	0.376399258539749	0.000805247314134293	96	Fav	KIRC
ZBTB6	KEGG_TIGHT_JUNCTION	0.534718556326375	0.00167730296087466	91	Fav	KIRC
ZCCHC8	KEGG_TIGHT_JUNCTION	0.564687569453128	0.00206965627254343	89	Fav	KIRC
ZCWPW1	KEGG_TIGHT_JUNCTION	-0.888934235133639	0.000182366177715963	99	NA	KIRC
ZDHHC20	KEGG_TIGHT_JUNCTION	0.24217042014564	0.000633623814759941	95	Fav	KIRC
ZEB2	KEGG_TIGHT_JUNCTION	0.226413513858797	0.0042065593644593	86	NA	KIRC
ZFPM1	KEGG_TIGHT_JUNCTION	-0.435320630539197	0.00170700133685662	90	NA	KIRC
ZFYVE27	KEGG_TIGHT_JUNCTION	-0.616149133564147	0.00380197209666743	85	NA	KIRC
ZGLP1	KEGG_TIGHT_JUNCTION	-0.331115345425118	0.000587924943792217	96	NA	KIRC
ZGPAT	KEGG_TIGHT_JUNCTION	-0.282986991240531	0.00193784416203893	90	NA	KIRC
ZNF148	KEGG_TIGHT_JUNCTION	0.763803163300835	0.00159157889988358	92	Fav	KIRC
ZNF18	KEGG_TIGHT_JUNCTION	-0.513886107917685	0.00210697709983145	86	Unfav	KIRC
ZNF180	KEGG_TIGHT_JUNCTION	0.887693643646399	0.00231856877214324	89	NA	KIRC
ZNF200	KEGG_TIGHT_JUNCTION	0.599532778392964	0.00148578026500932	93	Fav	KIRC
ZNF304	KEGG_TIGHT_JUNCTION	0.642649100307006	0.00121729455119121	93	Fav	KIRC
ZNF366	KEGG_TIGHT_JUNCTION	0.291967116763074	0.000762098274231824	93	Fav	KIRC
ZNF367	KEGG_TIGHT_JUNCTION	0.618707923192797	0.001002104044895	96	Fav	KIRC
ZNF398	KEGG_TIGHT_JUNCTION	0.886180270218669	0.000363017298628311	98	Fav	KIRC
ZNF416	KEGG_TIGHT_JUNCTION	0.783227064798295	0.000612638566850647	96	Fav	KIRC
ZNF420	KEGG_TIGHT_JUNCTION	0.284565949617499	0.00369266894167256	87	Fav	KIRC
ZNF436	KEGG_TIGHT_JUNCTION	0.567155396774834	0.00146145834536961	92	Fav	KIRC
ZNF444	KEGG_TIGHT_JUNCTION	-0.30535896688435	0.00322503266393818	88	NA	KIRC
ZNF446	KEGG_TIGHT_JUNCTION	-0.34476730011934	0.0036176537146081	86	NA	KIRC
ZNF473	KEGG_TIGHT_JUNCTION	1.05009682257315	0.000433605859238138	98	Fav	KIRC
ZNF488	KEGG_TIGHT_JUNCTION	-0.746609001282541	0.000273989771863498	99	NA	KIRC
ZNF497	KEGG_TIGHT_JUNCTION	-0.460037604567652	0.00345772965680902	82	NA	KIRC
ZNF513	KEGG_TIGHT_JUNCTION	-0.253944262503117	0.00319659695170076	87	Unfav	KIRC
ZNF518B	KEGG_TIGHT_JUNCTION	0.843635577076196	0.000798745549023579	94	Fav	KIRC
ZNF536	KEGG_TIGHT_JUNCTION	-1.02172192552355	0.00138119496423001	94	NA	KIRC
ZNF595	KEGG_TIGHT_JUNCTION	0.524997970168903	0.00460564608078977	84	Fav	KIRC
ZNF597	KEGG_TIGHT_JUNCTION	0.43665031406029	0.00119412245460901	91	Fav	KIRC
ZNF614	KEGG_TIGHT_JUNCTION	0.653684901625977	0.00409828873129857	85	Fav	KIRC
ZNF623	KEGG_TIGHT_JUNCTION	0.534622442621927	0.00145543864192358	93	NA	KIRC
ZNF624	KEGG_TIGHT_JUNCTION	0.453565724653279	0.00271699829716531	90	Fav	KIRC
ZNF639	KEGG_TIGHT_JUNCTION	0.847916523744503	0.0016638073483826	93	Fav	KIRC
ZNF644	KEGG_TIGHT_JUNCTION	0.378377094616409	0.00186872038966749	90	NA	KIRC
ZNF682	KEGG_TIGHT_JUNCTION	-0.616246402319924	0.00496001938827025	80	NA	KIRC
ZNF732	KEGG_TIGHT_JUNCTION	-0.911749075443107	0.00204325833835242	91	NA	KIRC
ZNF749	KEGG_TIGHT_JUNCTION	0.554021264636917	0.00419230198535201	84	NA	KIRC
ZNF771	KEGG_TIGHT_JUNCTION	-0.619637617540042	0.000370901726734829	97	NA	KIRC
ZNF776	KEGG_TIGHT_JUNCTION	0.416400635520694	0.00462105161000872	82	Fav	KIRC
ZNF800	KEGG_TIGHT_JUNCTION	0.300270777283689	0.00351987503614193	83	Fav	KIRC
ZNF837	KEGG_TIGHT_JUNCTION	-0.368109778427897	0.000785458304584626	94	NA	KIRC
ZNF845	KEGG_TIGHT_JUNCTION	0.474529311772263	0.000935734705146188	93	Fav	KIRC
ZNFX1	KEGG_TIGHT_JUNCTION	0.518315912175349	0.00040214112515343	99	Fav	KIRC
ZNHIT1	KEGG_TIGHT_JUNCTION	-0.200677001347637	0.00320866562389269	87	NA	KIRC
ZNHIT2	KEGG_TIGHT_JUNCTION	-0.315905957096202	0.00178482930775321	91	NA	KIRC
ZNHIT6	KEGG_TIGHT_JUNCTION	0.360572489722726	0.000223758512350324	99	NA	KIRC
ZRANB3	KEGG_TIGHT_JUNCTION	0.405286086124255	0.00211826111374973	90	NA	KIRC
ZSCAN1	KEGG_TIGHT_JUNCTION	-0.909238396787113	0.00160122911919938	92	NA	KIRC
ZSCAN16	KEGG_TIGHT_JUNCTION	-0.460156046188051	0.00297383126225115	89	NA	KIRC
ABL1	KEGG_TIGHT_JUNCTION	0.484425004674604	8.81849351541328e-07	100	NA	KIRC-FD
ABLIM3	KEGG_TIGHT_JUNCTION	-0.117448465409741	7.47342760906529e-05	100	NA	KIRC-FD
ACAP1	KEGG_TIGHT_JUNCTION	-0.199073138651886	0.000325087196456869	98	NA	KIRC-FD
ACAP2	KEGG_TIGHT_JUNCTION	0.167789156095619	0.000147700442972769	92	NA	KIRC-FD
ACAP3	KEGG_TIGHT_JUNCTION	-0.213953929677652	3.8938656692388e-05	99	NA	KIRC-FD
ACTN2	KEGG_TIGHT_JUNCTION	-0.312409227396847	9.74671900922445e-05	97	NA	KIRC-FD
ACTR5	KEGG_TIGHT_JUNCTION	-0.256587311973055	7.83658466631776e-07	100	NA	KIRC-FD
ACVR1	KEGG_TIGHT_JUNCTION	0.476977707179008	4.67137833150095e-06	99	NA	KIRC-FD
ACVR2A	KEGG_TIGHT_JUNCTION	0.386001733936735	1.7632972049547e-05	99	Fav	KIRC-FD
ACVR2B	KEGG_TIGHT_JUNCTION	0.131284191715234	0.00299448604085721	80	Fav	KIRC-FD
ACVRL1	KEGG_TIGHT_JUNCTION	0.219928258941477	0.000520921925912851	91	Fav	KIRC-FD
ADA	KEGG_TIGHT_JUNCTION	-0.193484175276917	0.00034821712542189	95	NA	KIRC-FD
ADAM10	KEGG_TIGHT_JUNCTION	0.237504447345075	4.5319029781826e-05	99	NA	KIRC-FD
ADAM17	KEGG_TIGHT_JUNCTION	0.105641402494794	0.000211608504420238	96	NA	KIRC-FD
ADCY1	KEGG_TIGHT_JUNCTION	0.272575294678181	0.000118944052249868	98	Fav	KIRC-FD
ADCY10	KEGG_TIGHT_JUNCTION	-0.522642332877142	0.000361806509294882	91	NA	KIRC-FD
ADGRB1	KEGG_TIGHT_JUNCTION	-0.253357330116849	0.000892292409267579	88	NA	KIRC-FD
ADGRB2	KEGG_TIGHT_JUNCTION	-0.30817676197405	4.3756075629487e-05	97	NA	KIRC-FD
ADGRF4	KEGG_TIGHT_JUNCTION	-0.359550360104132	0.0011793554488503	86	NA	KIRC-FD
ADGRG4	KEGG_TIGHT_JUNCTION	-0.447810794286452	0.00117325595887982	89	NA	KIRC-FD
ADGRG7	KEGG_TIGHT_JUNCTION	-0.597596217268535	2.83015284466413e-06	97	NA	KIRC-FD
ADGRL2	KEGG_TIGHT_JUNCTION	0.404647229644335	2.54974679169973e-09	100	NA	KIRC-FD
ADGRL4	KEGG_TIGHT_JUNCTION	0.156340490466158	0.000275139534055196	92	NA	KIRC-FD
ADIPOQ	KEGG_TIGHT_JUNCTION	-1.43167310420128	4.97725934643314e-05	98	NA	KIRC-FD
ADNP	KEGG_TIGHT_JUNCTION	0.182906758847026	1.8482539556633e-05	99	NA	KIRC-FD
ADNP2	KEGG_TIGHT_JUNCTION	0.297859035285379	3.29401969962218e-05	96	NA	KIRC-FD
ADORA2A	KEGG_TIGHT_JUNCTION	-0.422501182313626	0.00076342852754097	95	NA	KIRC-FD
ADRB3	KEGG_TIGHT_JUNCTION	-1.06777841985066	4.80995188757639e-05	98	NA	KIRC-FD
AEBP2	KEGG_TIGHT_JUNCTION	0.237237308382498	0.000224110265073766	90	NA	KIRC-FD
AFDN	KEGG_TIGHT_JUNCTION	0.418446230607934	1.55767656820214e-05	98	NA	KIRC-FD
AFF1	KEGG_TIGHT_JUNCTION	0.257785270460979	6.08908504766276e-05	97	Fav	KIRC-FD
AFF4	KEGG_TIGHT_JUNCTION	0.193872466584757	0.00159358122092065	88	NA	KIRC-FD
AFP	KEGG_TIGHT_JUNCTION	-0.33891338184385	0.00077967671812322	89	NA	KIRC-FD
AGAP2	KEGG_TIGHT_JUNCTION	-0.285840886214117	0.00263419414562286	84	NA	KIRC-FD
AGAP3	KEGG_TIGHT_JUNCTION	-0.184186190589864	0.000479364288347617	93	NA	KIRC-FD
AGAP4	KEGG_TIGHT_JUNCTION	-0.245413144851122	5.2986218845418e-06	99	NA	KIRC-FD
AGAP6	KEGG_TIGHT_JUNCTION	-0.186598115113351	0.000190685537931358	96	NA	KIRC-FD
AGER	KEGG_TIGHT_JUNCTION	-0.224868317981406	2.30800875515828e-05	100	NA	KIRC-FD
AGO2	KEGG_TIGHT_JUNCTION	0.205379802429202	7.08203681302883e-05	99	NA	KIRC-FD
AGT	KEGG_TIGHT_JUNCTION	-0.167857343918105	0.000402441777442826	96	NA	KIRC-FD
AGTR1	KEGG_TIGHT_JUNCTION	0.16382663742069	0.00269063662532094	80	Fav	KIRC-FD
AHCTF1	KEGG_TIGHT_JUNCTION	0.271017579370885	0.000220682440638219	93	NA	KIRC-FD
AIFM2	KEGG_TIGHT_JUNCTION	-0.274083578020485	2.49906262623914e-05	98	NA	KIRC-FD
AIFM3	KEGG_TIGHT_JUNCTION	-0.324486479150164	1.66309649683131e-05	99	NA	KIRC-FD
AIRE	KEGG_TIGHT_JUNCTION	-0.800300060233212	6.15173185826194e-05	98	NA	KIRC-FD
AJUBA	KEGG_TIGHT_JUNCTION	0.172288282314578	0.00102011612400625	88	NA	KIRC-FD
AKAP11	KEGG_TIGHT_JUNCTION	0.179481423418911	1.37435133486776e-06	100	NA	KIRC-FD
AKAP13	KEGG_TIGHT_JUNCTION	0.226043642894996	2.59339166088922e-06	100	Fav	KIRC-FD
AKAP9	KEGG_TIGHT_JUNCTION	0.143981400536246	0.000237956089973415	91	Fav	KIRC-FD
AKT1S1	KEGG_TIGHT_JUNCTION	-0.150055293165557	5.16034316386731e-05	98	NA	KIRC-FD
AKT3	KEGG_TIGHT_JUNCTION	0.344278883653859	1.63847136687268e-07	100	Fav	KIRC-FD
ALCAM	KEGG_TIGHT_JUNCTION	0.345313757764141	9.26359933769619e-05	97	NA	KIRC-FD
ALMS1	KEGG_TIGHT_JUNCTION	0.238039382246209	4.98679799621818e-06	100	NA	KIRC-FD
ALS2	KEGG_TIGHT_JUNCTION	0.285528019659945	0.000780276119704194	86	NA	KIRC-FD
AMER1	KEGG_TIGHT_JUNCTION	0.240468906734821	2.37793118511634e-05	100	NA	KIRC-FD
ANGPTL4	KEGG_TIGHT_JUNCTION	-0.201291656701306	0.000219713245036328	98	NA	KIRC-FD
ANK2	KEGG_TIGHT_JUNCTION	0.424990607202295	0.000347808322170164	83	NA	KIRC-FD
ANKZF1	KEGG_TIGHT_JUNCTION	-0.395467951490133	1.33883871084027e-10	100	NA	KIRC-FD
APBA3	KEGG_TIGHT_JUNCTION	-0.229417410636412	1.29869944550646e-06	99	NA	KIRC-FD
APBB1	KEGG_TIGHT_JUNCTION	0.229721419078589	0.000290376970435997	94	Fav	KIRC-FD
APBB1IP	KEGG_TIGHT_JUNCTION	-0.310213652380802	5.95635611309026e-05	98	NA	KIRC-FD
APBB2	KEGG_TIGHT_JUNCTION	0.276808980234777	1.36576417901952e-05	100	NA	KIRC-FD
APC	KEGG_TIGHT_JUNCTION	0.261864416804544	3.09081787612989e-06	100	NA	KIRC-FD
APC2	KEGG_TIGHT_JUNCTION	-0.454398618721006	0.00270521284455986	82	NA	KIRC-FD
APH1B	KEGG_TIGHT_JUNCTION	0.249425825715738	0.000759080065312888	89	NA	KIRC-FD
APLNR	KEGG_TIGHT_JUNCTION	0.263089335953146	0.00014228272778927	95	Fav	KIRC-FD
APOE	KEGG_TIGHT_JUNCTION	-0.243460569897175	0.0011550641719787	80	NA	KIRC-FD
APP	KEGG_TIGHT_JUNCTION	0.321705659817697	4.8072610570818e-08	100	Fav	KIRC-FD
APPL1	KEGG_TIGHT_JUNCTION	0.20898964286564	2.08619261492098e-07	100	NA	KIRC-FD
APPL2	KEGG_TIGHT_JUNCTION	0.242062101074721	0.00420413737559661	83	NA	KIRC-FD
AR	KEGG_TIGHT_JUNCTION	0.122106029039117	0.00175356249790191	88	NA	KIRC-FD
ARF1	KEGG_TIGHT_JUNCTION	-0.34744655897927	0.000424475077749364	92	NA	KIRC-FD
ARF5	KEGG_TIGHT_JUNCTION	-0.148202061924942	2.35936632729416e-05	98	NA	KIRC-FD
ARF6	KEGG_TIGHT_JUNCTION	0.24371064944953	0.000487529462929438	87	NA	KIRC-FD
ARFGAP1	KEGG_TIGHT_JUNCTION	-0.12620760282507	0.000110424343653834	96	NA	KIRC-FD
ARFGAP3	KEGG_TIGHT_JUNCTION	0.399113261412236	8.08758266997239e-05	95	Fav	KIRC-FD
ARFGEF1	KEGG_TIGHT_JUNCTION	0.442856631183305	0.000292879861585542	99	NA	KIRC-FD
ARFGEF2	KEGG_TIGHT_JUNCTION	0.140255254883457	0.000285411619490341	93	NA	KIRC-FD
ARFRP1	KEGG_TIGHT_JUNCTION	-0.168030084906003	0.000977092342387598	85	NA	KIRC-FD
ARHGAP11A	KEGG_TIGHT_JUNCTION	-0.194404679914689	0.00220792892409976	81	Unfav	KIRC-FD
ARHGAP12	KEGG_TIGHT_JUNCTION	0.188498667821711	0.000159779349183349	95	NA	KIRC-FD
ARHGAP18	KEGG_TIGHT_JUNCTION	0.232330890299168	8.09026895570718e-07	100	NA	KIRC-FD
ARHGAP19	KEGG_TIGHT_JUNCTION	0.235098824867846	2.07689963246166e-05	99	NA	KIRC-FD
ARHGAP20	KEGG_TIGHT_JUNCTION	0.209347081267777	0.00315776001102601	85	NA	KIRC-FD
ARHGAP21	KEGG_TIGHT_JUNCTION	0.141197281940941	0.00120107130026723	86	NA	KIRC-FD
ARHGAP22	KEGG_TIGHT_JUNCTION	-0.319883213818657	1.68429462046294e-06	100	NA	KIRC-FD
ARHGAP23	KEGG_TIGHT_JUNCTION	0.211468790693985	0.0002263367880038	97	NA	KIRC-FD
ARHGAP27	KEGG_TIGHT_JUNCTION	-0.41186624212743	0.000445228776783019	94	NA	KIRC-FD
ARHGAP29	KEGG_TIGHT_JUNCTION	0.324962783695051	5.489287952e-07	100	NA	KIRC-FD
ARHGAP31	KEGG_TIGHT_JUNCTION	0.236001678249456	2.57815449649382e-05	99	Fav	KIRC-FD
ARHGAP33	KEGG_TIGHT_JUNCTION	-0.182400276104202	0.000961693695425911	90	NA	KIRC-FD
ARHGAP35	KEGG_TIGHT_JUNCTION	0.210454636585994	3.17975216378178e-06	100	Fav	KIRC-FD
ARHGAP36	KEGG_TIGHT_JUNCTION	-1.19322502979601	1.10159028707525e-06	100	NA	KIRC-FD
ARHGAP4	KEGG_TIGHT_JUNCTION	-0.250439726330569	2.60821265616354e-05	98	NA	KIRC-FD
ARHGAP5	KEGG_TIGHT_JUNCTION	0.143607509505913	5.12924627388306e-07	100	Fav	KIRC-FD
ARHGAP6	KEGG_TIGHT_JUNCTION	0.281615581681031	0.000150324644094701	97	NA	KIRC-FD
ARHGAP9	KEGG_TIGHT_JUNCTION	-0.16928864668694	0.0011301576946584	94	NA	KIRC-FD
ARHGEF1	KEGG_TIGHT_JUNCTION	-0.138754675983489	0.00041264875436172	94	NA	KIRC-FD
ARHGEF10	KEGG_TIGHT_JUNCTION	0.177663171974958	0.00133796402808927	84	NA	KIRC-FD
ARHGEF12	KEGG_TIGHT_JUNCTION	0.264767063930358	3.77990815741858e-06	100	Fav	KIRC-FD
ARHGEF15	KEGG_TIGHT_JUNCTION	0.18594732380239	0.000235325637229016	94	Fav	KIRC-FD
ARHGEF17	KEGG_TIGHT_JUNCTION	0.207389917550959	0.000801676371156346	92	NA	KIRC-FD
ARHGEF19	KEGG_TIGHT_JUNCTION	-0.233531328970185	0.000363913360305299	88	NA	KIRC-FD
ARHGEF3	KEGG_TIGHT_JUNCTION	0.25579702648197	5.3792487446849e-06	99	NA	KIRC-FD
ARHGEF39	KEGG_TIGHT_JUNCTION	-0.393330811249933	1.27954726026717e-07	100	NA	KIRC-FD
ARHGEF9	KEGG_TIGHT_JUNCTION	0.25715593646665	0.00125978810452836	88	NA	KIRC-FD
ARID1A	KEGG_TIGHT_JUNCTION	0.261254838674936	2.35783941416155e-06	100	NA	KIRC-FD
ARID1B	KEGG_TIGHT_JUNCTION	0.284555277855881	7.9507033808188e-10	100	NA	KIRC-FD
ARID4A	KEGG_TIGHT_JUNCTION	0.0869894943876239	0.000408480454419876	93	Fav	KIRC-FD
ARID5B	KEGG_TIGHT_JUNCTION	0.383870484142807	1.39128715848491e-06	100	Fav	KIRC-FD
ARL2BP	KEGG_TIGHT_JUNCTION	-0.35756675208627	9.30777165823932e-05	99	NA	KIRC-FD
ARL5B	KEGG_TIGHT_JUNCTION	0.275521723584884	1.46388747792997e-06	100	NA	KIRC-FD
ARL8B	KEGG_TIGHT_JUNCTION	0.159534150758369	0.000581643141215101	92	NA	KIRC-FD
ARNT	KEGG_TIGHT_JUNCTION	0.532094858165107	4.09483503743726e-05	97	Fav	KIRC-FD
ARNT2	KEGG_TIGHT_JUNCTION	0.461507283704583	2.34670085277351e-05	99	NA	KIRC-FD
ARR3	KEGG_TIGHT_JUNCTION	-0.949690186320627	0.00142772432857101	86	NA	KIRC-FD
ARRB1	KEGG_TIGHT_JUNCTION	0.307688340544232	0.000919064612985217	91	NA	KIRC-FD
ARRB2	KEGG_TIGHT_JUNCTION	-0.388399217111183	6.88761314785356e-05	99	NA	KIRC-FD
ASAH2	KEGG_TIGHT_JUNCTION	0.275108602502792	0.000791146418661368	90	NA	KIRC-FD
ASAH2B	KEGG_TIGHT_JUNCTION	0.472039967580181	3.83021738691888e-06	100	NA	KIRC-FD
ASAP1	KEGG_TIGHT_JUNCTION	0.119904580067567	0.00124223051735604	82	NA	KIRC-FD
ASAP2	KEGG_TIGHT_JUNCTION	0.358804902709663	5.68723128708741e-08	100	NA	KIRC-FD
ASB12	KEGG_TIGHT_JUNCTION	-0.537355637045922	0.00377224294621229	82	NA	KIRC-FD
ASB7	KEGG_TIGHT_JUNCTION	0.498853119776517	7.14357465433841e-05	96	Fav	KIRC-FD
ASCC2	KEGG_TIGHT_JUNCTION	-0.127284024970494	0.000193937837539467	94	NA	KIRC-FD
ASCL2	KEGG_TIGHT_JUNCTION	-0.132102214035197	0.00159669124643872	83	NA	KIRC-FD
ASF1A	KEGG_TIGHT_JUNCTION	0.190557666054993	4.55955100640006e-05	98	NA	KIRC-FD
ASF1B	KEGG_TIGHT_JUNCTION	-0.0999105676634917	2.4797919746094e-05	99	Unfav	KIRC-FD
ASGR2	KEGG_TIGHT_JUNCTION	-0.609097348706965	2.16041865191879e-05	98	NA	KIRC-FD
ASH1L	KEGG_TIGHT_JUNCTION	0.156919446492392	2.91416337229195e-07	100	Fav	KIRC-FD
ASIC3	KEGG_TIGHT_JUNCTION	-0.593773823181086	5.06509726040523e-08	100	NA	KIRC-FD
ASIP	KEGG_TIGHT_JUNCTION	-0.362295710544295	1.2735652177096e-06	100	Unfav	KIRC-FD
ASXL2	KEGG_TIGHT_JUNCTION	0.102970679779295	2.54019413851692e-06	100	Fav	KIRC-FD
ATF1	KEGG_TIGHT_JUNCTION	0.129685158533105	0.000640063439765049	92	NA	KIRC-FD
ATF2	KEGG_TIGHT_JUNCTION	0.131286527998415	8.3716625859129e-05	97	NA	KIRC-FD
ATF5	KEGG_TIGHT_JUNCTION	-0.240991172305279	1.52058781973177e-05	99	NA	KIRC-FD
ATF6	KEGG_TIGHT_JUNCTION	0.173528916779724	1.2078076599673e-07	100	NA	KIRC-FD
ATF7	KEGG_TIGHT_JUNCTION	0.155983456412076	0.000114812716829424	98	Fav	KIRC-FD
ATF7IP2	KEGG_TIGHT_JUNCTION	-0.564102809226627	8.33636185967013e-05	97	NA	KIRC-FD
ATG10	KEGG_TIGHT_JUNCTION	-0.377796512413536	7.63213408336415e-05	99	NA	KIRC-FD
ATOH7	KEGG_TIGHT_JUNCTION	-0.427052470966846	6.84823154043735e-09	100	NA	KIRC-FD
ATP2A1	KEGG_TIGHT_JUNCTION	-0.531362374741263	9.35199988004223e-10	100	Unfav	KIRC-FD
ATP2C1	KEGG_TIGHT_JUNCTION	0.386779868383065	4.85321214978184e-05	99	NA	KIRC-FD
ATP8B1	KEGG_TIGHT_JUNCTION	0.0960484734020287	4.81167466498007e-05	99	Fav	KIRC-FD
ATRX	KEGG_TIGHT_JUNCTION	0.147031160281273	1.29972030726066e-05	100	NA	KIRC-FD
ATXN1	KEGG_TIGHT_JUNCTION	0.0902604258427128	0.00037778559645486	96	Fav	KIRC-FD
ATXN3	KEGG_TIGHT_JUNCTION	0.124479525838329	3.76424592486882e-05	98	NA	KIRC-FD
ATXN7	KEGG_TIGHT_JUNCTION	0.255963133223173	0.000214980375969223	98	NA	KIRC-FD
AURKA	KEGG_TIGHT_JUNCTION	-0.205780196493632	0.000122278753367446	94	Unfav	KIRC-FD
AURKB	KEGG_TIGHT_JUNCTION	-0.205002934941637	1.1899627161929e-05	99	Unfav	KIRC-FD
AVP	KEGG_TIGHT_JUNCTION	-0.708471279649816	0.000165406785887837	97	NA	KIRC-FD
AVPR1A	KEGG_TIGHT_JUNCTION	0.371956085856886	0.00169828705258336	83	Fav	KIRC-FD
AVPR2	KEGG_TIGHT_JUNCTION	0.368056683509314	7.53014953521447e-06	99	NA	KIRC-FD
AZI2	KEGG_TIGHT_JUNCTION	0.172814262364726	1.11208626185942e-05	100	NA	KIRC-FD
BABAM1	KEGG_TIGHT_JUNCTION	-0.175283678313207	7.25881331669579e-05	95	NA	KIRC-FD
BABAM2	KEGG_TIGHT_JUNCTION	-0.171380915183474	0.000519238499129268	92	NA	KIRC-FD
BAD	KEGG_TIGHT_JUNCTION	-0.0913557918335782	3.33903787317515e-05	99	NA	KIRC-FD
BAG4	KEGG_TIGHT_JUNCTION	0.244958353864527	4.29571874205197e-05	99	NA	KIRC-FD
BAIAP2L2	KEGG_TIGHT_JUNCTION	-0.146416832794363	0.000834739912775339	95	Fav	KIRC-FD
BARD1	KEGG_TIGHT_JUNCTION	0.222186696533987	5.03846012908789e-05	99	NA	KIRC-FD
BARX1	KEGG_TIGHT_JUNCTION	-0.250906166249922	0.00112190552651406	89	NA	KIRC-FD
BATF3	KEGG_TIGHT_JUNCTION	-0.145182683163319	0.00276387699438074	85	NA	KIRC-FD
BAX	KEGG_TIGHT_JUNCTION	-0.221281015634333	7.02501237457194e-06	100	NA	KIRC-FD
BAZ2B	KEGG_TIGHT_JUNCTION	0.247615236214211	0.000532650856231774	90	NA	KIRC-FD
BBC3	KEGG_TIGHT_JUNCTION	-0.259987640816539	0.000122940591133768	94	NA	KIRC-FD
BBX	KEGG_TIGHT_JUNCTION	0.215628591642329	1.03956391148533e-06	100	NA	KIRC-FD
BCAR3	KEGG_TIGHT_JUNCTION	0.375004053982368	4.68022484689697e-06	100	NA	KIRC-FD
BCKDK	KEGG_TIGHT_JUNCTION	-0.179785708949992	0.00016778100313506	91	NA	KIRC-FD
BCL10	KEGG_TIGHT_JUNCTION	0.363708015148636	2.2963228033292e-07	100	Fav	KIRC-FD
BCL2L1	KEGG_TIGHT_JUNCTION	-0.206501770922295	0.000467735070012226	92	NA	KIRC-FD
BCL2L2	KEGG_TIGHT_JUNCTION	0.310579856515758	5.76930871450993e-05	99	NA	KIRC-FD
BCL6B	KEGG_TIGHT_JUNCTION	0.140978413839177	0.000118711599734986	94	Fav	KIRC-FD
BCL9	KEGG_TIGHT_JUNCTION	0.440922466691778	1.03623671070331e-09	100	NA	KIRC-FD
BCLAF1	KEGG_TIGHT_JUNCTION	0.139427179700947	1.21520230316978e-05	100	NA	KIRC-FD
BCOR	KEGG_TIGHT_JUNCTION	0.279540895439311	2.69362395291705e-07	100	Fav	KIRC-FD
BCORL1	KEGG_TIGHT_JUNCTION	0.45259402882133	8.60009986509566e-07	100	NA	KIRC-FD
BDP1	KEGG_TIGHT_JUNCTION	0.155407035347842	0.00198908754912419	82	NA	KIRC-FD
BID	KEGG_TIGHT_JUNCTION	-0.177459538276284	5.81430680747163e-05	97	NA	KIRC-FD
BIRC3	KEGG_TIGHT_JUNCTION	-0.223897356721571	0.000787539031015812	89	NA	KIRC-FD
BLNK	KEGG_TIGHT_JUNCTION	0.452820639017403	0.000641186406026614	93	NA	KIRC-FD
BMI1	KEGG_TIGHT_JUNCTION	0.161057344303711	4.96150701021876e-06	100	NA	KIRC-FD
BMP4	KEGG_TIGHT_JUNCTION	0.507909120164985	0.000129765660866468	99	NA	KIRC-FD
BMP6	KEGG_TIGHT_JUNCTION	0.230372992661864	0.000303019567182129	92	NA	KIRC-FD
BMPR1A	KEGG_TIGHT_JUNCTION	0.263648248040379	7.77361669084821e-08	100	NA	KIRC-FD
BMPR2	KEGG_TIGHT_JUNCTION	0.203726939249192	1.21789871374088e-06	100	Fav	KIRC-FD
BPTF	KEGG_TIGHT_JUNCTION	0.149663403639319	2.74527585685962e-05	99	NA	KIRC-FD
BRAF	KEGG_TIGHT_JUNCTION	0.236469916058091	3.61030031523016e-05	97	Fav	KIRC-FD
BRCC3	KEGG_TIGHT_JUNCTION	0.220002929554799	0.00113244666071908	92	NA	KIRC-FD
BRD7	KEGG_TIGHT_JUNCTION	0.603720626795377	3.97993065122158e-08	100	NA	KIRC-FD
BRMS1L	KEGG_TIGHT_JUNCTION	0.112368845853559	4.42630416938387e-07	100	NA	KIRC-FD
BRPF1	KEGG_TIGHT_JUNCTION	0.139788728453289	0.00388020658661413	83	NA	KIRC-FD
BSG	KEGG_TIGHT_JUNCTION	-0.127792320726525	0.000373355099246008	97	NA	KIRC-FD
BTG1	KEGG_TIGHT_JUNCTION	-0.133264514382323	0.00256876378672369	85	NA	KIRC-FD
BTRC	KEGG_TIGHT_JUNCTION	0.299902345565288	2.35948848521761e-07	100	NA	KIRC-FD
BUB1B	KEGG_TIGHT_JUNCTION	-0.171556179559017	0.00180061380120106	81	Unfav	KIRC-FD
BUD31	KEGG_TIGHT_JUNCTION	-0.137383486167019	5.34769762897425e-06	100	NA	KIRC-FD
CA8	KEGG_TIGHT_JUNCTION	0.409162277794936	0.00109490486832167	85	NA	KIRC-FD
CALCRL	KEGG_TIGHT_JUNCTION	0.176639411002986	0.000696158557185992	88	Fav	KIRC-FD
CALM1	KEGG_TIGHT_JUNCTION	0.17554174421226	2.8535573078434e-05	98	NA	KIRC-FD
CALR	KEGG_TIGHT_JUNCTION	-0.153024869580999	0.000356273380705361	92	Unfav	KIRC-FD
CALY	KEGG_TIGHT_JUNCTION	-0.654637603355808	0.00023401155070208	95	NA	KIRC-FD
CAMK1	KEGG_TIGHT_JUNCTION	-0.292228549603236	2.37067749535916e-06	100	NA	KIRC-FD
CAND1	KEGG_TIGHT_JUNCTION	0.0988819986562769	1.06680285976047e-05	99	NA	KIRC-FD
CAND2	KEGG_TIGHT_JUNCTION	0.105786156866775	7.05790194352484e-05	100	NA	KIRC-FD
CAPN15	KEGG_TIGHT_JUNCTION	-0.151081170716617	0.000118959813906505	97	NA	KIRC-FD
CAPN3	KEGG_TIGHT_JUNCTION	-0.310598627955352	0.00259348729931112	86	NA	KIRC-FD
CAPS	KEGG_TIGHT_JUNCTION	-0.194097110599967	0.000491950717556732	89	NA	KIRC-FD
CARD14	KEGG_TIGHT_JUNCTION	-0.463971546071851	1.17262377503402e-07	100	NA	KIRC-FD
CARD19	KEGG_TIGHT_JUNCTION	-0.159200456119382	0.000190509326049082	97	NA	KIRC-FD
CARHSP1	KEGG_TIGHT_JUNCTION	-0.190117976015075	7.11353867169269e-07	100	NA	KIRC-FD
CASK	KEGG_TIGHT_JUNCTION	0.587819792411836	0.000318084178529913	96	NA	KIRC-FD
CASP7	KEGG_TIGHT_JUNCTION	0.372240924570915	0.000109792935492966	95	NA	KIRC-FD
CASP8	KEGG_TIGHT_JUNCTION	-0.30789726723097	0.000441554694646252	93	NA	KIRC-FD
CASP8AP2	KEGG_TIGHT_JUNCTION	0.121375026083858	0.000306874445557142	93	NA	KIRC-FD
CASZ1	KEGG_TIGHT_JUNCTION	0.438876491903143	2.89750614613806e-07	100	NA	KIRC-FD
CAV2	KEGG_TIGHT_JUNCTION	-0.246744394686099	0.00130862264701139	86	NA	KIRC-FD
CBL	KEGG_TIGHT_JUNCTION	0.112870590346739	0.000746731030213597	92	NA	KIRC-FD
CBLC	KEGG_TIGHT_JUNCTION	-0.233773227838672	0.00114612561005504	83	NA	KIRC-FD
CBX3	KEGG_TIGHT_JUNCTION	-0.124347690165963	0.000618197465603016	91	NA	KIRC-FD
CBX4	KEGG_TIGHT_JUNCTION	-0.111535593495321	0.00242970698238247	82	NA	KIRC-FD
CBX6	KEGG_TIGHT_JUNCTION	0.21431007887736	8.25838572600225e-06	99	NA	KIRC-FD
CBX8	KEGG_TIGHT_JUNCTION	-0.230816607766911	2.77739761079729e-06	100	NA	KIRC-FD
CC2D1A	KEGG_TIGHT_JUNCTION	-0.0998943288609001	0.000485382844130919	89	NA	KIRC-FD
CCDC47	KEGG_TIGHT_JUNCTION	0.221332451011971	1.87250546492872e-05	98	NA	KIRC-FD
CCL15	KEGG_TIGHT_JUNCTION	-0.0899848910805097	0.00207290846149679	84	NA	KIRC-FD
CCL5	KEGG_TIGHT_JUNCTION	-0.264512079953503	0.00286100683196216	87	NA	KIRC-FD
CCM2	KEGG_TIGHT_JUNCTION	-0.127618383569361	3.4525817005266e-05	97	NA	KIRC-FD
CCNA2	KEGG_TIGHT_JUNCTION	-0.258276939065819	0.00206457131501967	83	Unfav	KIRC-FD
CCNC	KEGG_TIGHT_JUNCTION	0.154587313298415	9.9626289514695e-05	93	NA	KIRC-FD
CCND3	KEGG_TIGHT_JUNCTION	-0.385059750623693	0.00012747126450587	97	NA	KIRC-FD
CCNE1	KEGG_TIGHT_JUNCTION	-0.130652878520094	0.000162224724772048	95	Unfav	KIRC-FD
CCNL2	KEGG_TIGHT_JUNCTION	-0.140698644910165	5.13125958028692e-06	100	NA	KIRC-FD
CCNT1	KEGG_TIGHT_JUNCTION	0.110805615704705	3.0135126106613e-05	98	NA	KIRC-FD
CCR6	KEGG_TIGHT_JUNCTION	-0.45554854030016	5.00420432068778e-06	100	NA	KIRC-FD
CCR8	KEGG_TIGHT_JUNCTION	-0.27635960456352	0.00173317414149443	86	NA	KIRC-FD
CD164	KEGG_TIGHT_JUNCTION	0.339590936902251	8.89887084541211e-06	98	NA	KIRC-FD
CD19	KEGG_TIGHT_JUNCTION	-0.544188180416201	3.28695185653206e-05	99	NA	KIRC-FD
CD2	KEGG_TIGHT_JUNCTION	-0.136103832371497	0.00335055241851201	84	NA	KIRC-FD
CD2AP	KEGG_TIGHT_JUNCTION	0.183949017001675	2.34663757056972e-05	98	NA	KIRC-FD
CD34	KEGG_TIGHT_JUNCTION	0.186180563494814	0.000150917459601344	94	Fav	KIRC-FD
CD59	KEGG_TIGHT_JUNCTION	0.418897105842217	5.83667644618688e-06	99	NA	KIRC-FD
CD7	KEGG_TIGHT_JUNCTION	-0.203263940854366	0.000549742834065326	91	NA	KIRC-FD
CD70	KEGG_TIGHT_JUNCTION	-0.500226771599206	6.66273413861853e-08	100	NA	KIRC-FD
CD74	KEGG_TIGHT_JUNCTION	-0.163825608333725	0.00111400060831943	85	NA	KIRC-FD
CD79A	KEGG_TIGHT_JUNCTION	-0.424795709324218	1.72447429661008e-06	99	NA	KIRC-FD
CDC42BPA	KEGG_TIGHT_JUNCTION	0.472009441266677	2.80439207926925e-05	98	Fav	KIRC-FD
CDC42BPB	KEGG_TIGHT_JUNCTION	0.334497808076802	9.54550292181672e-10	100	NA	KIRC-FD
CDC42EP3	KEGG_TIGHT_JUNCTION	0.290645197057252	0.00023649044479105	95	Fav	KIRC-FD
CDC42EP4	KEGG_TIGHT_JUNCTION	0.829269358217754	1.57450281982288e-08	100	NA	KIRC-FD
CDC5L	KEGG_TIGHT_JUNCTION	0.279610154427867	5.94018818007227e-08	100	NA	KIRC-FD
CDC73	KEGG_TIGHT_JUNCTION	0.144808638873677	0.00015629363263786	95	NA	KIRC-FD
CDH13	KEGG_TIGHT_JUNCTION	0.337420205076888	3.3301732646792e-05	95	Fav	KIRC-FD
CDK12	KEGG_TIGHT_JUNCTION	0.123730249659047	0.000173056468952886	94	NA	KIRC-FD
CDK18	KEGG_TIGHT_JUNCTION	-0.148569941384861	0.00214391581007378	81	NA	KIRC-FD
CDK4	KEGG_TIGHT_JUNCTION	-0.131606886478876	0.00160447157335279	83	NA	KIRC-FD
CDK5	KEGG_TIGHT_JUNCTION	-0.231121382423916	6.09806161553447e-06	98	Unfav	KIRC-FD
CDK5R1	KEGG_TIGHT_JUNCTION	-0.431739843538005	1.3601230237322e-05	100	NA	KIRC-FD
CDK6	KEGG_TIGHT_JUNCTION	0.314761903605596	0.00168909052322801	84	NA	KIRC-FD
CDK7	KEGG_TIGHT_JUNCTION	-0.211077807843726	0.000779892837935638	91	NA	KIRC-FD
CDK8	KEGG_TIGHT_JUNCTION	0.304253081047872	2.02412122023139e-06	100	Fav	KIRC-FD
CDKN2A	KEGG_TIGHT_JUNCTION	-0.256255021564125	3.13770017108692e-05	99	NA	KIRC-FD
CDKN2AIP	KEGG_TIGHT_JUNCTION	0.241324363274436	3.17079379623012e-06	100	Fav	KIRC-FD
CDYL	KEGG_TIGHT_JUNCTION	0.1685685474098	4.09503959207333e-08	100	NA	KIRC-FD
CEBPA	KEGG_TIGHT_JUNCTION	-0.166035464247078	0.000303298085972121	95	NA	KIRC-FD
CEBPB	KEGG_TIGHT_JUNCTION	-0.0681523412794724	0.000191971769235016	94	NA	KIRC-FD
CEBPZ	KEGG_TIGHT_JUNCTION	0.15758499211221	7.94523493922049e-05	96	NA	KIRC-FD
CELSR2	KEGG_TIGHT_JUNCTION	0.270406637350776	0.000597035316201068	89	NA	KIRC-FD
CELSR3	KEGG_TIGHT_JUNCTION	-0.49504001668848	7.63024412155187e-05	95	NA	KIRC-FD
CENPK	KEGG_TIGHT_JUNCTION	-0.15469743833336	0.000263323026245116	95	NA	KIRC-FD
CENPU	KEGG_TIGHT_JUNCTION	-0.383123737620392	2.57114582328382e-05	99	NA	KIRC-FD
CERK	KEGG_TIGHT_JUNCTION	0.452774220347695	0.000315896754989173	94	Fav	KIRC-FD
CERS2	KEGG_TIGHT_JUNCTION	-0.139200601935543	0.00212351175068832	90	NA	KIRC-FD
CERS4	KEGG_TIGHT_JUNCTION	-0.0943823630332936	0.000331137735621372	98	NA	KIRC-FD
CERS6	KEGG_TIGHT_JUNCTION	0.214227254107467	2.42457406050407e-05	100	NA	KIRC-FD
CERT1	KEGG_TIGHT_JUNCTION	0.193233158700961	0.000559282546183216	93	NA	KIRC-FD
CGB3	KEGG_TIGHT_JUNCTION	-1.61142457390593	1.46112447185219e-07	100	NA	KIRC-FD
CGGBP1	KEGG_TIGHT_JUNCTION	0.191434706617087	3.80358255347787e-06	99	NA	KIRC-FD
CHAF1A	KEGG_TIGHT_JUNCTION	-0.278783968603907	0.00217629565741174	82	NA	KIRC-FD
CHAMP1	KEGG_TIGHT_JUNCTION	0.237218427155363	2.89543108616361e-07	100	NA	KIRC-FD
CHD4	KEGG_TIGHT_JUNCTION	0.341798101595537	0.000203670538710936	96	NA	KIRC-FD
CHD6	KEGG_TIGHT_JUNCTION	0.158857374619939	1.60546635753934e-06	100	Fav	KIRC-FD
CHD7	KEGG_TIGHT_JUNCTION	0.428171083186038	1.35365832849864e-05	100	NA	KIRC-FD
CHD8	KEGG_TIGHT_JUNCTION	0.250842307959577	1.06911571348113e-07	100	NA	KIRC-FD
CHD9	KEGG_TIGHT_JUNCTION	0.122027685022777	0.000212932900193378	95	NA	KIRC-FD
CHEK1	KEGG_TIGHT_JUNCTION	-0.682373868621132	2.05349947404298e-05	93	Unfav	KIRC-FD
CHEK2	KEGG_TIGHT_JUNCTION	-0.25031293756459	2.11438425198399e-05	99	Unfav	KIRC-FD
CHL1	KEGG_TIGHT_JUNCTION	0.430658862615482	2.28817824929604e-06	100	NA	KIRC-FD
CHMP5	KEGG_TIGHT_JUNCTION	0.178372256491839	0.000603104584700365	87	NA	KIRC-FD
CHRDL1	KEGG_TIGHT_JUNCTION	-0.243749254673059	0.00114122709011838	87	NA	KIRC-FD
CHRM3	KEGG_TIGHT_JUNCTION	0.693777928228447	8.37077991574621e-06	100	Fav	KIRC-FD
CHRNB1	KEGG_TIGHT_JUNCTION	-0.451553919056329	4.23827617350614e-06	100	NA	KIRC-FD
CHRNB2	KEGG_TIGHT_JUNCTION	-0.556902307318812	6.90902243267296e-05	94	NA	KIRC-FD
CHUK	KEGG_TIGHT_JUNCTION	0.125962160846492	0.000178065321703476	93	NA	KIRC-FD
CHURC1	KEGG_TIGHT_JUNCTION	0.21695674141982	6.97909682925802e-06	99	NA	KIRC-FD
CIAO3	KEGG_TIGHT_JUNCTION	-0.093277157764962	1.2120437221621e-05	98	NA	KIRC-FD
CIDEB	KEGG_TIGHT_JUNCTION	-0.13432084181422	0.000502599319505733	93	Fav	KIRC-FD
CILK1	KEGG_TIGHT_JUNCTION	0.189013674861124	4.96754876679677e-05	98	Fav	KIRC-FD
CITED2	KEGG_TIGHT_JUNCTION	0.377358921317275	0.000564634710446236	93	NA	KIRC-FD
CKS1B	KEGG_TIGHT_JUNCTION	-0.236293302212324	2.81669041680059e-05	98	NA	KIRC-FD
CLEC2D	KEGG_TIGHT_JUNCTION	-0.488576408687118	5.07633519501429e-08	100	NA	KIRC-FD
CLEC7A	KEGG_TIGHT_JUNCTION	-0.361398088848	0.0017966735589468	89	NA	KIRC-FD
CLIC1	KEGG_TIGHT_JUNCTION	-0.167736997548415	0.000521698137887509	93	NA	KIRC-FD
CLN3	KEGG_TIGHT_JUNCTION	-0.209151986351894	9.38773463294724e-05	97	NA	KIRC-FD
CLOCK	KEGG_TIGHT_JUNCTION	0.129095489670644	4.68273076494098e-06	100	Fav	KIRC-FD
CLTC	KEGG_TIGHT_JUNCTION	0.169918434703646	2.87737923428563e-05	98	NA	KIRC-FD
CNGA3	KEGG_TIGHT_JUNCTION	0.620839053375734	0.0024408859386772	83	NA	KIRC-FD
CNIH4	KEGG_TIGHT_JUNCTION	-0.253780578119649	7.45886867449046e-06	100	NA	KIRC-FD
CNKSR3	KEGG_TIGHT_JUNCTION	0.443137758849679	0.0028306618512652	80	NA	KIRC-FD
CNOT1	KEGG_TIGHT_JUNCTION	0.171281227639657	0.0003386252571247	94	NA	KIRC-FD
CNOT6	KEGG_TIGHT_JUNCTION	0.315408599348442	0.000202525760589701	94	NA	KIRC-FD
CNOT9	KEGG_TIGHT_JUNCTION	0.272197614260794	0.000186647190777584	96	NA	KIRC-FD
CNR2	KEGG_TIGHT_JUNCTION	-0.790481831156849	0.000337844450079784	92	NA	KIRC-FD
CNTLN	KEGG_TIGHT_JUNCTION	0.135964907680493	0.000166105188032173	96	NA	KIRC-FD
COMMD7	KEGG_TIGHT_JUNCTION	-0.121823450964589	7.98818732216164e-06	100	NA	KIRC-FD
COPRS	KEGG_TIGHT_JUNCTION	-0.113808646662302	0.000212275857773803	98	NA	KIRC-FD
COPS5	KEGG_TIGHT_JUNCTION	-0.160163804061539	0.000978345322072145	95	NA	KIRC-FD
CPS1	KEGG_TIGHT_JUNCTION	0.468212002501581	5.31889536532248e-05	97	NA	KIRC-FD
CRABP1	KEGG_TIGHT_JUNCTION	-0.377832736758983	6.69778335487648e-05	94	NA	KIRC-FD
CREB1	KEGG_TIGHT_JUNCTION	0.117903758522859	3.33768785785592e-06	100	NA	KIRC-FD
CREB3L3	KEGG_TIGHT_JUNCTION	-0.15164826905215	0.000319133286965956	93	NA	KIRC-FD
CREB3L4	KEGG_TIGHT_JUNCTION	-0.188466788546114	0.000745210876278197	90	Fav	KIRC-FD
CREB5	KEGG_TIGHT_JUNCTION	-0.32874922286255	0.000322760168057301	98	NA	KIRC-FD
CREBBP	KEGG_TIGHT_JUNCTION	0.147584572853193	0.00239458724764737	81	Fav	KIRC-FD
CREBL2	KEGG_TIGHT_JUNCTION	0.118151915767838	0.00110832805874133	92	Fav	KIRC-FD
CREBRF	KEGG_TIGHT_JUNCTION	0.119531583297139	0.000107008377986131	96	Fav	KIRC-FD
CRK	KEGG_TIGHT_JUNCTION	0.390798458983173	2.36179065730058e-06	100	Fav	KIRC-FD
CRTC3	KEGG_TIGHT_JUNCTION	0.244074721226153	3.49857761003284e-05	99	Fav	KIRC-FD
CRY1	KEGG_TIGHT_JUNCTION	0.204688041026494	2.1141216458023e-06	99	NA	KIRC-FD
CRYAB	KEGG_TIGHT_JUNCTION	-0.267606031200191	1.52437566516424e-06	100	NA	KIRC-FD
CSDE1	KEGG_TIGHT_JUNCTION	0.293325317202067	2.40503197713844e-06	97	Fav	KIRC-FD
CSNK1A1L	KEGG_TIGHT_JUNCTION	0.573127809480442	0.000107976619021392	97	NA	KIRC-FD
CSNK1G1	KEGG_TIGHT_JUNCTION	0.192951007246148	0.000151947926687056	100	NA	KIRC-FD
CSNK1G2	KEGG_TIGHT_JUNCTION	-0.168781187310292	8.94345725811378e-05	95	NA	KIRC-FD
CSRNP1	KEGG_TIGHT_JUNCTION	0.262168513158818	0.00231935682034354	84	Fav	KIRC-FD
CSRNP3	KEGG_TIGHT_JUNCTION	0.292529078250495	0.000219359825267753	95	NA	KIRC-FD
CTBP2	KEGG_TIGHT_JUNCTION	0.372049688060362	0.00139038981061578	83	NA	KIRC-FD
CTCF	KEGG_TIGHT_JUNCTION	0.406101010223169	9.16184850420106e-08	100	NA	KIRC-FD
CTCFL	KEGG_TIGHT_JUNCTION	0.91004378703437	5.09071303572322e-06	100	NA	KIRC-FD
CTNNAL1	KEGG_TIGHT_JUNCTION	0.421261924326329	3.53877574473867e-07	100	NA	KIRC-FD
CTNNB1	KEGG_TIGHT_JUNCTION	0.280090118210392	7.35355243511359e-09	100	Fav	KIRC-FD
CTNND1	KEGG_TIGHT_JUNCTION	0.276522601916345	0.000288368812183921	95	Fav	KIRC-FD
CUL3	KEGG_TIGHT_JUNCTION	0.272267535309689	3.31577634998822e-05	98	NA	KIRC-FD
CXCL14	KEGG_TIGHT_JUNCTION	-0.121427071222519	0.000777814847327136	96	NA	KIRC-FD
CXXC4	KEGG_TIGHT_JUNCTION	0.452440219171083	4.40956645518415e-06	100	NA	KIRC-FD
CYP24A1	KEGG_TIGHT_JUNCTION	-0.4780125289501	0.000347173326330908	93	NA	KIRC-FD
CYP26A1	KEGG_TIGHT_JUNCTION	-0.435568879336695	0.000319302880156341	92	NA	KIRC-FD
CYP26B1	KEGG_TIGHT_JUNCTION	0.522189995882816	1.70785796915235e-05	100	Fav	KIRC-FD
CYTH3	KEGG_TIGHT_JUNCTION	0.17196265412156	0.000541095360308427	91	Fav	KIRC-FD
DAB2IP	KEGG_TIGHT_JUNCTION	0.262223982456301	0.000496884494017159	95	Fav	KIRC-FD
DACH1	KEGG_TIGHT_JUNCTION	0.177445304529003	2.69407993502656e-05	100	Fav	KIRC-FD
DACH2	KEGG_TIGHT_JUNCTION	0.189410246326005	0.00246918604173471	84	NA	KIRC-FD
DACT1	KEGG_TIGHT_JUNCTION	0.178390191722812	0.00425221244489518	81	NA	KIRC-FD
DBNL	KEGG_TIGHT_JUNCTION	-0.202944621634787	0.000396860912390542	88	NA	KIRC-FD
DBX2	KEGG_TIGHT_JUNCTION	-1.29580150834431	0.000851474977364412	91	NA	KIRC-FD
DCDC2B	KEGG_TIGHT_JUNCTION	-0.32265441862834	0.00175996241322516	85	NA	KIRC-FD
DCLK2	KEGG_TIGHT_JUNCTION	0.194842603147243	0.00151713843514367	81	NA	KIRC-FD
DCX	KEGG_TIGHT_JUNCTION	-0.472138501766652	1.90745035385096e-05	97	NA	KIRC-FD
DDIT3	KEGG_TIGHT_JUNCTION	-0.37716044046683	1.05372642305629e-06	100	NA	KIRC-FD
DDIT4	KEGG_TIGHT_JUNCTION	-0.266446165335072	0.000362992232745335	95	NA	KIRC-FD
DDIT4L	KEGG_TIGHT_JUNCTION	0.637540842591268	0.000381303961016134	91	Fav	KIRC-FD
DDR2	KEGG_TIGHT_JUNCTION	0.200952543224705	0.00180648036662959	90	NA	KIRC-FD
DDX20	KEGG_TIGHT_JUNCTION	0.254577798771133	0.000362963163938462	89	NA	KIRC-FD
DDX3X	KEGG_TIGHT_JUNCTION	0.287722051554837	2.46535330698188e-06	100	NA	KIRC-FD
DDX5	KEGG_TIGHT_JUNCTION	0.20844631261844	0.000845008917355693	87	Fav	KIRC-FD
DDX6	KEGG_TIGHT_JUNCTION	0.361821477854231	8.97177399211867e-06	100	NA	KIRC-FD
DEF8	KEGG_TIGHT_JUNCTION	-0.292988105638969	3.42325973680996e-05	99	NA	KIRC-FD
DEK	KEGG_TIGHT_JUNCTION	0.107712038743778	0.00010713534700041	94	NA	KIRC-FD
DENND4A	KEGG_TIGHT_JUNCTION	0.235627931334621	2.37550833178158e-05	100	Fav	KIRC-FD
DEPDC1B	KEGG_TIGHT_JUNCTION	-0.235184187768238	0.000501180291834917	88	Unfav	KIRC-FD
DERL3	KEGG_TIGHT_JUNCTION	-0.380427588927757	4.86521225803519e-06	100	NA	KIRC-FD
DFFA	KEGG_TIGHT_JUNCTION	0.331294889320777	0.000643429966856082	90	Fav	KIRC-FD
DGKG	KEGG_TIGHT_JUNCTION	-0.253236275293341	0.00082406170678393	89	NA	KIRC-FD
DGKH	KEGG_TIGHT_JUNCTION	0.248553903932278	3.68550889950706e-05	99	Fav	KIRC-FD
DGKQ	KEGG_TIGHT_JUNCTION	-0.192929212840875	0.000534230907213376	89	NA	KIRC-FD
DGKZ	KEGG_TIGHT_JUNCTION	-0.179710065163667	3.77317193000877e-07	100	NA	KIRC-FD
DIABLO	KEGG_TIGHT_JUNCTION	-0.134861506392736	0.000693052121875023	90	NA	KIRC-FD
DICER1	KEGG_TIGHT_JUNCTION	0.176794267929659	3.75345677148311e-06	100	NA	KIRC-FD
DIXDC1	KEGG_TIGHT_JUNCTION	0.257523594629896	0.00265556396235759	81	NA	KIRC-FD
DLC1	KEGG_TIGHT_JUNCTION	0.186153047976873	3.68915793688573e-05	98	NA	KIRC-FD
DLX4	KEGG_TIGHT_JUNCTION	-0.14507022324804	9.50072665188782e-05	95	NA	KIRC-FD
DMD	KEGG_TIGHT_JUNCTION	0.119460068496871	0.00022785253964136	95	NA	KIRC-FD
DNAJA1	KEGG_TIGHT_JUNCTION	0.233550992876525	0.000451157972613659	83	NA	KIRC-FD
DNAJC27	KEGG_TIGHT_JUNCTION	0.166256196472388	0.00241472359427806	80	Fav	KIRC-FD
DNM2	KEGG_TIGHT_JUNCTION	-0.286690287104399	0.000248864395294152	96	NA	KIRC-FD
DNMBP	KEGG_TIGHT_JUNCTION	0.444252810739487	6.68719148232749e-06	99	Fav	KIRC-FD
DNMT3B	KEGG_TIGHT_JUNCTION	-0.373979819976938	2.06175334427697e-10	100	Unfav	KIRC-FD
DNTTIP2	KEGG_TIGHT_JUNCTION	0.192355703968122	0.000111808164879116	91	Fav	KIRC-FD
DOCK1	KEGG_TIGHT_JUNCTION	0.255069427749976	6.83138112883909e-10	100	NA	KIRC-FD
DOK1	KEGG_TIGHT_JUNCTION	-0.253116324209437	0.00248674359824859	81	NA	KIRC-FD
DOK3	KEGG_TIGHT_JUNCTION	-0.180181838759674	0.000158808893635154	96	NA	KIRC-FD
DOK4	KEGG_TIGHT_JUNCTION	-0.181393264536504	1.54004955079102e-05	100	NA	KIRC-FD
DPF2	KEGG_TIGHT_JUNCTION	0.433431085267628	0.000611141697097125	92	NA	KIRC-FD
DPYSL5	KEGG_TIGHT_JUNCTION	-0.664307379391789	0.000498871946436349	89	NA	KIRC-FD
DR1	KEGG_TIGHT_JUNCTION	0.12468326485985	0.000100353187606329	96	NA	KIRC-FD
DRAP1	KEGG_TIGHT_JUNCTION	-0.0871336989021994	0.000320365609057759	93	Unfav	KIRC-FD
DRD1	KEGG_TIGHT_JUNCTION	0.265491554987965	0.00326178091678888	82	NA	KIRC-FD
DRD4	KEGG_TIGHT_JUNCTION	-0.326366547370595	0.000288752555304034	92	NA	KIRC-FD
DRG2	KEGG_TIGHT_JUNCTION	-0.132956608458056	0.00175917648408176	82	NA	KIRC-FD
DST	KEGG_TIGHT_JUNCTION	0.301908172347186	6.30173498617504e-05	100	NA	KIRC-FD
DTX2	KEGG_TIGHT_JUNCTION	-0.17359016619995	8.20810242717646e-06	99	NA	KIRC-FD
DTX4	KEGG_TIGHT_JUNCTION	-0.292226335311869	0.000669400886357779	83	NA	KIRC-FD
DUSP16	KEGG_TIGHT_JUNCTION	0.383481729099084	0.000325859529043819	94	NA	KIRC-FD
DUSP21	KEGG_TIGHT_JUNCTION	-2.17719050322048	1.40190783611628e-05	93	NA	KIRC-FD
DUSP6	KEGG_TIGHT_JUNCTION	0.312643326937056	0.000506884501419613	89	Fav	KIRC-FD
DYRK1B	KEGG_TIGHT_JUNCTION	-0.117589241339826	0.00102004307314574	82	NA	KIRC-FD
DYRK2	KEGG_TIGHT_JUNCTION	0.130180747789868	0.00278283847495644	83	NA	KIRC-FD
E2F1	KEGG_TIGHT_JUNCTION	-0.205911863873124	2.2665210597054e-05	96	Unfav	KIRC-FD
E2F2	KEGG_TIGHT_JUNCTION	-0.2052880850134	1.94592733223658e-05	98	NA	KIRC-FD
E2F4	KEGG_TIGHT_JUNCTION	-0.20883580632213	0.00190318153790588	82	NA	KIRC-FD
E2F7	KEGG_TIGHT_JUNCTION	-0.168843414756407	0.00162669954406596	83	NA	KIRC-FD
E4F1	KEGG_TIGHT_JUNCTION	-0.10777917472402	0.000173537803962287	97	NA	KIRC-FD
EAF1	KEGG_TIGHT_JUNCTION	0.136162116938868	5.5939557208791e-05	98	NA	KIRC-FD
EBF1	KEGG_TIGHT_JUNCTION	0.0917372400152124	0.00429111980294033	80	Fav	KIRC-FD
EBI3	KEGG_TIGHT_JUNCTION	-0.387942819890126	0.00312208242863695	83	NA	KIRC-FD
EBP	KEGG_TIGHT_JUNCTION	-0.0908054921750707	0.000364072980542565	97	NA	KIRC-FD
ECD	KEGG_TIGHT_JUNCTION	0.189454084226565	0.000153912337102403	90	NA	KIRC-FD
ECE1	KEGG_TIGHT_JUNCTION	0.232870316597559	0.00195041140308128	88	NA	KIRC-FD
ECEL1	KEGG_TIGHT_JUNCTION	-0.468636480521854	0.00127770661329122	86	NA	KIRC-FD
EDA	KEGG_TIGHT_JUNCTION	0.315139741608671	2.27445515498104e-05	97	Fav	KIRC-FD
EDF1	KEGG_TIGHT_JUNCTION	-0.111753788433112	0.0028326773360649	80	NA	KIRC-FD
EDNRB	KEGG_TIGHT_JUNCTION	0.206955328834938	0.000289968647132455	88	Fav	KIRC-FD
EED	KEGG_TIGHT_JUNCTION	-0.178796576839866	0.000157751963522205	97	NA	KIRC-FD
EEF1D	KEGG_TIGHT_JUNCTION	-0.106809233951345	0.00168764805480508	86	NA	KIRC-FD
EFNA1	KEGG_TIGHT_JUNCTION	-0.26048288783772	0.00216763868232145	81	Fav	KIRC-FD
EFNB3	KEGG_TIGHT_JUNCTION	0.321864125891398	7.61420828124367e-05	98	NA	KIRC-FD
EHMT1	KEGG_TIGHT_JUNCTION	0.198546765382494	3.67471948143462e-05	100	NA	KIRC-FD
EID1	KEGG_TIGHT_JUNCTION	0.162864755593017	0.000258477630849371	90	Fav	KIRC-FD
EIF2AK2	KEGG_TIGHT_JUNCTION	0.286665305721446	0.00049049339456327	93	NA	KIRC-FD
EIF2AK4	KEGG_TIGHT_JUNCTION	0.19433058246486	0.0034683573190241	80	NA	KIRC-FD
EIF4EBP1	KEGG_TIGHT_JUNCTION	-0.174915967191506	1.60386597206135e-06	100	NA	KIRC-FD
EIF4EBP2	KEGG_TIGHT_JUNCTION	0.166676856283351	0.000956498769588545	90	Fav	KIRC-FD
ELAVL2	KEGG_TIGHT_JUNCTION	0.139973715270644	3.67566864065406e-05	96	NA	KIRC-FD
ELF1	KEGG_TIGHT_JUNCTION	0.221364932059988	1.19559003716001e-06	100	NA	KIRC-FD
ELF2	KEGG_TIGHT_JUNCTION	0.184411789293665	0.000116970288020288	98	Fav	KIRC-FD
ELK3	KEGG_TIGHT_JUNCTION	0.156348911504267	5.52509619842317e-07	100	NA	KIRC-FD
ELK4	KEGG_TIGHT_JUNCTION	0.295720734457063	4.96620164911548e-05	100	NA	KIRC-FD
ELL3	KEGG_TIGHT_JUNCTION	-0.147074742416104	3.16668576089704e-07	100	NA	KIRC-FD
ELOB	KEGG_TIGHT_JUNCTION	-0.0614868835240653	8.45663879204935e-05	96	NA	KIRC-FD
ELOC	KEGG_TIGHT_JUNCTION	-0.102184953719699	0.000173016394292665	96	NA	KIRC-FD
ELOF1	KEGG_TIGHT_JUNCTION	-0.129756648108214	0.00121746150370375	89	NA	KIRC-FD
ELP1	KEGG_TIGHT_JUNCTION	0.314958310899518	3.25652407858873e-05	95	NA	KIRC-FD
EMSY	KEGG_TIGHT_JUNCTION	0.106815524460561	1.7314907498019e-05	100	Fav	KIRC-FD
EN2	KEGG_TIGHT_JUNCTION	-0.587045823763871	0.000380784492177619	87	NA	KIRC-FD
ENY2	KEGG_TIGHT_JUNCTION	-0.201205246444683	4.98048293607221e-05	99	NA	KIRC-FD
EP300	KEGG_TIGHT_JUNCTION	0.244745376007251	1.56707507188311e-07	100	Fav	KIRC-FD
EPAS1	KEGG_TIGHT_JUNCTION	0.133166480958328	0.000114108153495797	96	Fav	KIRC-FD
EPC1	KEGG_TIGHT_JUNCTION	0.157644549343977	5.20198211034614e-07	100	Fav	KIRC-FD
EPC2	KEGG_TIGHT_JUNCTION	0.138140891992739	4.78893117701364e-07	100	Fav	KIRC-FD
EPHA10	KEGG_TIGHT_JUNCTION	-0.302425222169084	0.000235285493214388	91	NA	KIRC-FD
EPHA4	KEGG_TIGHT_JUNCTION	0.304309740333299	7.71546626267657e-06	100	NA	KIRC-FD
EPHB1	KEGG_TIGHT_JUNCTION	0.477768139968488	0.000178989192015794	99	NA	KIRC-FD
EPHB4	KEGG_TIGHT_JUNCTION	0.244991166756846	0.000790224680929053	91	NA	KIRC-FD
EPS15	KEGG_TIGHT_JUNCTION	0.251514564840478	0.000306049830678135	94	NA	KIRC-FD
EPS8	KEGG_TIGHT_JUNCTION	0.171106595284038	0.00207404893357959	83	NA	KIRC-FD
ERAS	KEGG_TIGHT_JUNCTION	-0.411773893694991	9.59130720143007e-05	96	NA	KIRC-FD
ERBIN	KEGG_TIGHT_JUNCTION	0.169783660301326	0.00333918121939522	82	NA	KIRC-FD
ERC1	KEGG_TIGHT_JUNCTION	0.346693983932405	1.3537048873766e-07	100	NA	KIRC-FD
ERCC6	KEGG_TIGHT_JUNCTION	0.211139897786203	1.53014993715202e-05	100	NA	KIRC-FD
ERG	KEGG_TIGHT_JUNCTION	0.104553355649798	0.000419774497055005	90	Fav	KIRC-FD
2,00 ERN	KEGG_TIGHT_JUNCTION	-0.319482267315282	2.21041440682087e-06	100	NA	KIRC-FD
ETS1	KEGG_TIGHT_JUNCTION	0.139648964864344	8.47707825861142e-05	96	Fav	KIRC-FD
ETS2	KEGG_TIGHT_JUNCTION	0.295263379256085	0.000124190281333507	96	Fav	KIRC-FD
ETV2	KEGG_TIGHT_JUNCTION	-0.213626204823705	1.06887029968886e-05	99	NA	KIRC-FD
ETV3	KEGG_TIGHT_JUNCTION	0.275429819387608	8.86277549552451e-09	100	NA	KIRC-FD
EVI5	KEGG_TIGHT_JUNCTION	0.220503590864043	0.000222765486790313	97	Fav	KIRC-FD
EVL	KEGG_TIGHT_JUNCTION	-0.238836274812659	0.00137039553101234	85	NA	KIRC-FD
EYA1	KEGG_TIGHT_JUNCTION	-0.759666543344705	3.02496128043339e-06	100	NA	KIRC-FD
EYA3	KEGG_TIGHT_JUNCTION	0.149212149359572	9.54426093969164e-07	100	NA	KIRC-FD
EYA4	KEGG_TIGHT_JUNCTION	0.132091285668001	4.08567104713123e-05	99	NA	KIRC-FD
EZH2	KEGG_TIGHT_JUNCTION	-0.236607857251932	0.000341441193852533	88	NA	KIRC-FD
F10	KEGG_TIGHT_JUNCTION	-0.494036515312306	0.000663839763424346	93	NA	KIRC-FD
F2R	KEGG_TIGHT_JUNCTION	0.234741421103691	0.000732383429735535	92	NA	KIRC-FD
FAM120B	KEGG_TIGHT_JUNCTION	0.729358296788467	1.93750709228944e-07	100	NA	KIRC-FD
FAM13B	KEGG_TIGHT_JUNCTION	0.245888543014999	0.000125849529444483	97	NA	KIRC-FD
FANCA	KEGG_TIGHT_JUNCTION	-0.253787978131421	2.45030634552022e-05	95	NA	KIRC-FD
FANCF	KEGG_TIGHT_JUNCTION	-0.496029112601154	0.000557327277304148	95	NA	KIRC-FD
FANCG	KEGG_TIGHT_JUNCTION	-0.305140174286536	0.00144689895541215	83	NA	KIRC-FD
FANCL	KEGG_TIGHT_JUNCTION	-0.373587015265513	1.40921073149632e-05	100	NA	KIRC-FD
FASTK	KEGG_TIGHT_JUNCTION	-0.12970541815922	1.40951825655559e-05	99	NA	KIRC-FD
FBXO11	KEGG_TIGHT_JUNCTION	0.495714866646037	5.10184481298938e-07	100	NA	KIRC-FD
FBXO6	KEGG_TIGHT_JUNCTION	-0.223226528038794	2.33012553538409e-07	100	NA	KIRC-FD
FBXO8	KEGG_TIGHT_JUNCTION	0.23096724759118	4.26250405127619e-05	96	Fav	KIRC-FD
FBXW11	KEGG_TIGHT_JUNCTION	0.217641799823759	0.00184714273343309	87	NA	KIRC-FD
FCGRT	KEGG_TIGHT_JUNCTION	-0.21750478723516	0.000795116492674545	87	NA	KIRC-FD
FEN1	KEGG_TIGHT_JUNCTION	-0.238018684983642	0.00071612116400139	85	NA	KIRC-FD
FEV	KEGG_TIGHT_JUNCTION	0.652906296949868	0.000435380553166913	95	NA	KIRC-FD
FEZ2	KEGG_TIGHT_JUNCTION	0.284265296044355	1.30446464251188e-07	100	NA	KIRC-FD
FGA	KEGG_TIGHT_JUNCTION	-0.385870514755156	7.91305444439589e-06	100	NA	KIRC-FD
FGB	KEGG_TIGHT_JUNCTION	-0.475041692428687	8.10841745886909e-05	97	NA	KIRC-FD
FGD5	KEGG_TIGHT_JUNCTION	0.30742576516545	1.62058024953975e-05	100	Fav	KIRC-FD
FGF1	KEGG_TIGHT_JUNCTION	0.270986246911628	0.0014406342291458	89	Fav	KIRC-FD
FGF12	KEGG_TIGHT_JUNCTION	0.379429617646565	1.53094051536615e-06	100	NA	KIRC-FD
FGF13	KEGG_TIGHT_JUNCTION	0.203307963666656	0.00173317372875996	87	NA	KIRC-FD
FGF23	KEGG_TIGHT_JUNCTION	-0.612212766764115	0.000680413850707857	88	NA	KIRC-FD
FGF3	KEGG_TIGHT_JUNCTION	-0.94207661185131	0.00121763879994754	85	NA	KIRC-FD
FGF8	KEGG_TIGHT_JUNCTION	-0.961196131318185	0.00100551970472898	91	NA	KIRC-FD
FGFR1	KEGG_TIGHT_JUNCTION	0.547395017887518	5.02588147482539e-06	100	NA	KIRC-FD
FGFR4	KEGG_TIGHT_JUNCTION	-0.161124974686248	0.000326167567689611	96	NA	KIRC-FD
FGG	KEGG_TIGHT_JUNCTION	-0.51859941670363	5.88418095767479e-08	100	NA	KIRC-FD
FHL2	KEGG_TIGHT_JUNCTION	-0.165034582882589	0.00147707173161101	83	NA	KIRC-FD
FHL5	KEGG_TIGHT_JUNCTION	0.105437730483453	0.000500518706972892	94	Fav	KIRC-FD
FIBP	KEGG_TIGHT_JUNCTION	-0.162582990343498	0.000366193738118329	93	Unfav	KIRC-FD
FLNB	KEGG_TIGHT_JUNCTION	0.354232422559223	0.000222089267843836	93	NA	KIRC-FD
FLT1	KEGG_TIGHT_JUNCTION	0.19253934655276	0.000881079953164501	85	Fav	KIRC-FD
FLT3LG	KEGG_TIGHT_JUNCTION	-0.21017122457017	0.000442712963841816	93	NA	KIRC-FD
FLT4	KEGG_TIGHT_JUNCTION	0.159596844269893	0.000258619385101103	93	Fav	KIRC-FD
FOSB	KEGG_TIGHT_JUNCTION	0.330828797962364	0.00021742586456636	97	Fav	KIRC-FD
FOSL2	KEGG_TIGHT_JUNCTION	0.55991364026849	2.02797788892726e-06	100	NA	KIRC-FD
FOXA1	KEGG_TIGHT_JUNCTION	-0.501138703586359	0.000357239456278548	94	NA	KIRC-FD
FOXA3	KEGG_TIGHT_JUNCTION	0.383117042120882	0.00115327788308469	80	NA	KIRC-FD
FOXB1	KEGG_TIGHT_JUNCTION	-0.832750115928178	0.000485294394892996	94	NA	KIRC-FD
FOXC1	KEGG_TIGHT_JUNCTION	0.352222221277611	0.000154392763397304	98	NA	KIRC-FD
FOXD4	KEGG_TIGHT_JUNCTION	-0.372185033814074	4.38359216570288e-05	100	NA	KIRC-FD
FOXD4L6	KEGG_TIGHT_JUNCTION	-0.932611460098116	2.93309940416197e-08	100	NA	KIRC-FD
FOXH1	KEGG_TIGHT_JUNCTION	-0.311316168387146	1.13390483852938e-05	98	NA	KIRC-FD
FOXI2	KEGG_TIGHT_JUNCTION	0.295464641139333	4.67151070769692e-05	97	NA	KIRC-FD
FOXJ2	KEGG_TIGHT_JUNCTION	0.107877640903651	0.00102591931937676	89	Fav	KIRC-FD
FOXJ3	KEGG_TIGHT_JUNCTION	-0.330132000237534	0.000146998702247662	94	NA	KIRC-FD
FOXM1	KEGG_TIGHT_JUNCTION	-0.141658803551361	0.00091822014251998	85	Unfav	KIRC-FD
FOXN2	KEGG_TIGHT_JUNCTION	0.161200140359335	0.00105199866340238	84	NA	KIRC-FD
FOXN3	KEGG_TIGHT_JUNCTION	0.166467177200342	1.03114208196935e-06	100	NA	KIRC-FD
FOXO1	KEGG_TIGHT_JUNCTION	0.223242504568696	4.92410714576949e-07	100	Fav	KIRC-FD
FOXO3	KEGG_TIGHT_JUNCTION	0.362787904959821	1.80194053485934e-06	99	NA	KIRC-FD
FOXO4	KEGG_TIGHT_JUNCTION	0.295966752598733	2.18550158800723e-05	97	Fav	KIRC-FD
FOXP3	KEGG_TIGHT_JUNCTION	-0.263829700432462	0.00183180673880547	83	NA	KIRC-FD
FRAT2	KEGG_TIGHT_JUNCTION	0.543332254609773	0.000104664090226139	91	NA	KIRC-FD
FRS2	KEGG_TIGHT_JUNCTION	0.243607002180027	0.000140219387664882	95	NA	KIRC-FD
FRY	KEGG_TIGHT_JUNCTION	0.114003747361117	5.25585869067834e-06	100	Fav	KIRC-FD
FRYL	KEGG_TIGHT_JUNCTION	0.186175566518514	0.000381659361976588	95	Fav	KIRC-FD
FSTL3	KEGG_TIGHT_JUNCTION	-0.330447727183421	0.000418948369821008	92	NA	KIRC-FD
FUBP1	KEGG_TIGHT_JUNCTION	0.240673173176281	6.9695432884745e-07	100	NA	KIRC-FD
FUBP3	KEGG_TIGHT_JUNCTION	0.2522607047065	4.24573306312872e-07	100	NA	KIRC-FD
FURIN	KEGG_TIGHT_JUNCTION	0.235928470207173	0.000966247270921535	80	NA	KIRC-FD
FZD3	KEGG_TIGHT_JUNCTION	0.458903013043978	0.00135677509126543	88	NA	KIRC-FD
FZD7	KEGG_TIGHT_JUNCTION	0.264639660790981	0.000968247471284833	90	NA	KIRC-FD
G3BP2	KEGG_TIGHT_JUNCTION	0.174005288332966	7.85587596523955e-05	95	Fav	KIRC-FD
GAB1	KEGG_TIGHT_JUNCTION	0.24044016705594	9.85243937418893e-06	99	Fav	KIRC-FD
GAB2	KEGG_TIGHT_JUNCTION	0.350958782403727	0.000635070438951963	93	NA	KIRC-FD
GABPA	KEGG_TIGHT_JUNCTION	0.120656685010615	2.29305808554121e-05	97	NA	KIRC-FD
GABPB1	KEGG_TIGHT_JUNCTION	0.118558560547838	0.000683809222523546	93	NA	KIRC-FD
GABRA2	KEGG_TIGHT_JUNCTION	-0.479454242745295	0.000171877452278964	89	NA	KIRC-FD
GABRQ	KEGG_TIGHT_JUNCTION	0.529393891154721	0.000278047569712962	94	NA	KIRC-FD
GABRR3	KEGG_TIGHT_JUNCTION	-1.36198382051843	0.00139537008504173	93	NA	KIRC-FD
GAL	KEGG_TIGHT_JUNCTION	0.594138905397762	0.00279019426051137	80	NA	KIRC-FD
GALR1	KEGG_TIGHT_JUNCTION	0.45122391679493	0.00283930621487169	80	NA	KIRC-FD
GAPVD1	KEGG_TIGHT_JUNCTION	0.334762740459472	4.52973112190334e-07	100	Fav	KIRC-FD
GARNL3	KEGG_TIGHT_JUNCTION	0.248660272147492	0.000177287335502236	92	NA	KIRC-FD
GATA2	KEGG_TIGHT_JUNCTION	0.142255864261238	0.000357081316133364	92	Fav	KIRC-FD
GATA3	KEGG_TIGHT_JUNCTION	0.340332360607637	0.000103797942769162	100	NA	KIRC-FD
GATA4	KEGG_TIGHT_JUNCTION	-1.00204393615208	0.00123933549249984	88	NA	KIRC-FD
GATAD1	KEGG_TIGHT_JUNCTION	-0.56008460567477	9.82823388473723e-07	99	NA	KIRC-FD
GATAD2B	KEGG_TIGHT_JUNCTION	0.331195435501176	1.80112762395072e-06	100	NA	KIRC-FD
GCM1	KEGG_TIGHT_JUNCTION	-0.449180900205165	0.000191625230643524	92	NA	KIRC-FD
GDF7	KEGG_TIGHT_JUNCTION	0.33969354733846	7.29418503312711e-06	99	Fav	KIRC-FD
GFRA1	KEGG_TIGHT_JUNCTION	-0.501849561109394	3.74700039583109e-05	98	NA	KIRC-FD
GGCT	KEGG_TIGHT_JUNCTION	-0.236890354162742	4.32077377986407e-05	99	NA	KIRC-FD
GHRL	KEGG_TIGHT_JUNCTION	-0.35886111975718	0.000276775196412147	91	NA	KIRC-FD
GID4	KEGG_TIGHT_JUNCTION	0.260763101600827	5.49737873045392e-07	100	Fav	KIRC-FD
GJA1	KEGG_TIGHT_JUNCTION	0.252834391749162	0.000580844330844808	91	NA	KIRC-FD
GLMP	KEGG_TIGHT_JUNCTION	-0.167442483729463	2.6001989190823e-05	100	Unfav	KIRC-FD
GLP2R	KEGG_TIGHT_JUNCTION	-0.401789844967306	0.000370946541168508	84	NA	KIRC-FD
GLRX2	KEGG_TIGHT_JUNCTION	-0.207607845598707	6.63215097055435e-05	95	Unfav	KIRC-FD
GMEB1	KEGG_TIGHT_JUNCTION	0.279232932038825	2.08084512954053e-06	100	NA	KIRC-FD
GMFB	KEGG_TIGHT_JUNCTION	0.214600981730691	2.0744581040925e-05	97	NA	KIRC-FD
GNA11	KEGG_TIGHT_JUNCTION	0.371708287004485	5.28305904294697e-11	100	NA	KIRC-FD
GNA13	KEGG_TIGHT_JUNCTION	0.203187231914576	6.79779858975057e-06	100	NA	KIRC-FD
GNAI1	KEGG_TIGHT_JUNCTION	0.249770108668917	6.81549899921051e-06	100	Fav	KIRC-FD
GNAI3	KEGG_TIGHT_JUNCTION	0.233362659294152	0.000404620753940188	93	NA	KIRC-FD
GNAQ	KEGG_TIGHT_JUNCTION	0.306226896395458	4.72173062533143e-08	100	Fav	KIRC-FD
GNAT2	KEGG_TIGHT_JUNCTION	-0.957222175947658	0.000542184463442545	91	NA	KIRC-FD
GNAZ	KEGG_TIGHT_JUNCTION	-0.308281610948232	0.00035092216771154	89	NA	KIRC-FD
GNB1	KEGG_TIGHT_JUNCTION	0.532421228344447	8.23457857551496e-07	98	NA	KIRC-FD
GNB1L	KEGG_TIGHT_JUNCTION	-0.187573862513651	0.00239565660066887	80	Unfav	KIRC-FD
GNG12	KEGG_TIGHT_JUNCTION	0.190527618800485	2.9731750580603e-05	99	NA	KIRC-FD
GNG3	KEGG_TIGHT_JUNCTION	-0.491615774268874	6.74128124260093e-08	100	NA	KIRC-FD
GNG5	KEGG_TIGHT_JUNCTION	-0.142117347800913	0.00272539423616857	84	NA	KIRC-FD
GNG7	KEGG_TIGHT_JUNCTION	0.246651408267553	0.00136731340486402	86	Fav	KIRC-FD
GOLPH3	KEGG_TIGHT_JUNCTION	0.352053253287517	0.00182295333397813	83	NA	KIRC-FD
GP6	KEGG_TIGHT_JUNCTION	-0.430486044116651	0.0025298899737625	86	NA	KIRC-FD
GPBP1L1	KEGG_TIGHT_JUNCTION	0.381121285279661	3.76730283076049e-06	100	Fav	KIRC-FD
GPHN	KEGG_TIGHT_JUNCTION	0.130814405173558	5.6382650764443e-05	96	NA	KIRC-FD
GPR12	KEGG_TIGHT_JUNCTION	0.703061050133303	5.42208341804399e-05	96	NA	KIRC-FD
GPR143	KEGG_TIGHT_JUNCTION	-0.34446644445144	0.00109966809239194	89	NA	KIRC-FD
GPR152	KEGG_TIGHT_JUNCTION	-0.802730407127498	0.000425868866477162	92	NA	KIRC-FD
GPR176	KEGG_TIGHT_JUNCTION	0.204652857041706	0.000178292893738786	94	NA	KIRC-FD
GPR19	KEGG_TIGHT_JUNCTION	-0.336268964648198	5.92351764887045e-05	95	NA	KIRC-FD
GPR21	KEGG_TIGHT_JUNCTION	0.240688151584491	0.00186384052896724	86	NA	KIRC-FD
GPR3	KEGG_TIGHT_JUNCTION	0.288990364761478	0.000657371422929275	87	NA	KIRC-FD
GPR35	KEGG_TIGHT_JUNCTION	-0.539931581756539	4.21491574644487e-05	96	NA	KIRC-FD
GPR37L1	KEGG_TIGHT_JUNCTION	-0.416835457958327	5.84291939104249e-05	96	NA	KIRC-FD
GPR39	KEGG_TIGHT_JUNCTION	-0.304977585282345	0.000125558752168969	98	NA	KIRC-FD
GPR45	KEGG_TIGHT_JUNCTION	-0.468156836372568	2.11199997235299e-05	99	NA	KIRC-FD
GPR63	KEGG_TIGHT_JUNCTION	0.357456687268615	0.00149873347214883	83	NA	KIRC-FD
GPR75	KEGG_TIGHT_JUNCTION	0.249722860423838	0.00300347851142312	87	NA	KIRC-FD
GPRC5B	KEGG_TIGHT_JUNCTION	0.389298908946364	6.96024754612229e-06	100	Fav	KIRC-FD
GPX1	KEGG_TIGHT_JUNCTION	-0.147770820757907	7.56666126332812e-05	97	NA	KIRC-FD
GRB10	KEGG_TIGHT_JUNCTION	0.247959692650807	0.00113794470360614	84	Fav	KIRC-FD
GRIN3B	KEGG_TIGHT_JUNCTION	-0.718293197067048	5.27616027313311e-07	100	NA	KIRC-FD
GRK6	KEGG_TIGHT_JUNCTION	-0.281929299367118	0.00108551903543385	85	NA	KIRC-FD
GSN	KEGG_TIGHT_JUNCTION	0.35384516498792	1.81280199051914e-06	100	Fav	KIRC-FD
GSPT1	KEGG_TIGHT_JUNCTION	0.157575848776216	0.00127075252405483	86	NA	KIRC-FD
GTF2A1	KEGG_TIGHT_JUNCTION	0.153057370334152	2.68763835841982e-08	100	NA	KIRC-FD
GTF2E2	KEGG_TIGHT_JUNCTION	-0.202319603418101	0.000126555684931185	96	NA	KIRC-FD
GTF2H3	KEGG_TIGHT_JUNCTION	0.148785668809394	0.000985929556492634	85	NA	KIRC-FD
GTF2H4	KEGG_TIGHT_JUNCTION	-0.180043547023887	0.00371583325995031	82	NA	KIRC-FD
GTF2I	KEGG_TIGHT_JUNCTION	0.260129310410847	0.000751225622957963	86	Fav	KIRC-FD
GTF2IRD1	KEGG_TIGHT_JUNCTION	-0.210574719643973	0.00123647626867471	87	NA	KIRC-FD
GTSE1	KEGG_TIGHT_JUNCTION	-0.150743656015307	0.000918054831985469	87	Unfav	KIRC-FD
GUCY1A2	KEGG_TIGHT_JUNCTION	0.291345468542143	0.00296144459843772	81	NA	KIRC-FD
GUCY2D	KEGG_TIGHT_JUNCTION	-0.325966489654166	0.00161062851277816	84	NA	KIRC-FD
H1-2	KEGG_TIGHT_JUNCTION	-0.378128961995269	8.16923104133451e-06	100	NA	KIRC-FD
H1-3	KEGG_TIGHT_JUNCTION	-0.669697434948691	3.79446204960733e-07	100	NA	KIRC-FD
H2AC17	KEGG_TIGHT_JUNCTION	-0.468552110089047	9.96546039639156e-07	100	NA	KIRC-FD
H2AX	KEGG_TIGHT_JUNCTION	-0.1077303451479	0.000702969107330173	88	NA	KIRC-FD
H2BC11	KEGG_TIGHT_JUNCTION	-0.525321008243239	0.00131292828800364	85	NA	KIRC-FD
H2BC12	KEGG_TIGHT_JUNCTION	-0.563078817634073	2.78016302548326e-06	100	NA	KIRC-FD
H3C2	KEGG_TIGHT_JUNCTION	-1.32785565772752	8.24725594422382e-06	100	NA	KIRC-FD
H4C11	KEGG_TIGHT_JUNCTION	-0.313369039161309	5.77236756665969e-05	98	NA	KIRC-FD
H4C14	KEGG_TIGHT_JUNCTION	-0.504736318405692	2.53094774467379e-05	98	NA	KIRC-FD
H4C2	KEGG_TIGHT_JUNCTION	-0.607061272459079	3.71299030750827e-05	98	NA	KIRC-FD
H4C4	KEGG_TIGHT_JUNCTION	-0.855509368425154	0.000381957943194934	83	NA	KIRC-FD
H4C5	KEGG_TIGHT_JUNCTION	-0.485673285233839	1.869895719565e-05	98	NA	KIRC-FD
H4C8	KEGG_TIGHT_JUNCTION	-0.432596646322765	0.000238867351306986	94	NA	KIRC-FD
H4C9	KEGG_TIGHT_JUNCTION	-0.913258435482067	6.51380428297962e-06	98	NA	KIRC-FD
HACD3	KEGG_TIGHT_JUNCTION	0.160005156552514	8.73614899894755e-05	97	NA	KIRC-FD
HAT1	KEGG_TIGHT_JUNCTION	0.127467913716673	0.0021929713582136	80	NA	KIRC-FD
HBP1	KEGG_TIGHT_JUNCTION	0.195284352513683	0.00027697037546394	95	Fav	KIRC-FD
HBS1L	KEGG_TIGHT_JUNCTION	0.31890501406422	6.57785144305097e-05	97	NA	KIRC-FD
HCFC2	KEGG_TIGHT_JUNCTION	0.129054231193825	5.93438122474905e-05	96	NA	KIRC-FD
HDAC10	KEGG_TIGHT_JUNCTION	-0.14920060057489	3.44122681356457e-07	100	NA	KIRC-FD
HDAC2	KEGG_TIGHT_JUNCTION	0.257494690053662	2.27166104037178e-08	100	NA	KIRC-FD
HDAC3	KEGG_TIGHT_JUNCTION	-0.334574206465454	3.08976330029481e-07	100	NA	KIRC-FD
HDAC4	KEGG_TIGHT_JUNCTION	0.282406219783991	0.00105419572341075	88	NA	KIRC-FD
HDAC5	KEGG_TIGHT_JUNCTION	0.0787450637914497	0.00182945153844078	83	Fav	KIRC-FD
HDAC8	KEGG_TIGHT_JUNCTION	-0.144681105455752	0.0002432025563119	95	NA	KIRC-FD
HDGF	KEGG_TIGHT_JUNCTION	-0.279186368206538	6.48941222417679e-05	100	NA	KIRC-FD
HDX	KEGG_TIGHT_JUNCTION	0.190916485249673	7.15049038933977e-06	100	NA	KIRC-FD
HES6	KEGG_TIGHT_JUNCTION	-0.136559327419916	0.000180599652940647	97	NA	KIRC-FD
HESX1	KEGG_TIGHT_JUNCTION	-0.527646169028948	1.4114221895504e-07	100	NA	KIRC-FD
HGS	KEGG_TIGHT_JUNCTION	-0.112532676745445	0.000559782656062844	90	NA	KIRC-FD
HIF1A	KEGG_TIGHT_JUNCTION	0.172721083577802	1.99701941767129e-05	98	NA	KIRC-FD
HIF1AN	KEGG_TIGHT_JUNCTION	0.254312896708088	5.29097050895914e-05	97	NA	KIRC-FD
HINT1	KEGG_TIGHT_JUNCTION	-0.170383173146501	4.837617655214e-05	99	NA	KIRC-FD
HIP1	KEGG_TIGHT_JUNCTION	0.300546950715145	1.58855252226901e-06	100	NA	KIRC-FD
HIPK1	KEGG_TIGHT_JUNCTION	0.322981222003486	3.65094677571065e-05	97	Fav	KIRC-FD
HIPK3	KEGG_TIGHT_JUNCTION	0.210620350147233	5.65353107208699e-07	100	Fav	KIRC-FD
HIVEP1	KEGG_TIGHT_JUNCTION	0.233807732781536	0.000423537029726075	93	NA	KIRC-FD
HIVEP2	KEGG_TIGHT_JUNCTION	0.223077199100146	3.33696434048964e-06	100	Fav	KIRC-FD
HLTF	KEGG_TIGHT_JUNCTION	0.218694956953814	0.000267009941753863	96	NA	KIRC-FD
HMBOX1	KEGG_TIGHT_JUNCTION	0.423752475881134	2.60457588781554e-09	100	Fav	KIRC-FD
HMG20A	KEGG_TIGHT_JUNCTION	0.241841318723335	5.81461178562649e-05	99	NA	KIRC-FD
HMG20B	KEGG_TIGHT_JUNCTION	-0.115169990547602	4.05673246594967e-05	96	NA	KIRC-FD
HMGB2	KEGG_TIGHT_JUNCTION	-0.202299324888804	0.00149801028352236	83	NA	KIRC-FD
HMGN1	KEGG_TIGHT_JUNCTION	-0.225398007906981	1.01036351967759e-07	100	NA	KIRC-FD
HMGXB4	KEGG_TIGHT_JUNCTION	0.118415858958724	0.000812997396760677	89	NA	KIRC-FD
HNRNPDL	KEGG_TIGHT_JUNCTION	0.222695058845872	1.46831164571578e-05	100	NA	KIRC-FD
HNRNPK	KEGG_TIGHT_JUNCTION	0.403328175429137	2.68967144373802e-08	100	Fav	KIRC-FD
HOMER3	KEGG_TIGHT_JUNCTION	-0.178180984811326	0.00020472174925536	95	NA	KIRC-FD
HOMEZ	KEGG_TIGHT_JUNCTION	0.172483648998311	0.000472782118677308	93	NA	KIRC-FD
HOXA13	KEGG_TIGHT_JUNCTION	-0.43846190992958	4.57024282382802e-05	96	NA	KIRC-FD
HOXA3	KEGG_TIGHT_JUNCTION	-0.383301950635327	1.93250006015527e-07	100	NA	KIRC-FD
HOXA7	KEGG_TIGHT_JUNCTION	0.290820250011336	0.00121664522690838	90	Fav	KIRC-FD
HOXB13	KEGG_TIGHT_JUNCTION	-0.348943998885685	2.16666466541379e-05	98	NA	KIRC-FD
HOXC11	KEGG_TIGHT_JUNCTION	-0.435782640468905	0.000316450786684411	91	NA	KIRC-FD
HOXC13	KEGG_TIGHT_JUNCTION	-0.419907027764312	0.00151704816355684	85	NA	KIRC-FD
HOXC5	KEGG_TIGHT_JUNCTION	-0.445936117872336	1.19193150390761e-05	98	NA	KIRC-FD
HOXC6	KEGG_TIGHT_JUNCTION	-0.481339342390658	2.69979547988163e-05	98	NA	KIRC-FD
HOXD8	KEGG_TIGHT_JUNCTION	0.252007470837913	0.000881174518817255	89	Fav	KIRC-FD
HRAS	KEGG_TIGHT_JUNCTION	-0.105769922360626	0.000681150794713726	91	NA	KIRC-FD
HSF1	KEGG_TIGHT_JUNCTION	-0.169089348437882	0.00271952426249138	80	NA	KIRC-FD
HSF2	KEGG_TIGHT_JUNCTION	0.224352702559796	0.000425574324492449	90	NA	KIRC-FD
HSF4	KEGG_TIGHT_JUNCTION	-0.210120391296399	3.22164529802177e-07	100	NA	KIRC-FD
HSP90AA1	KEGG_TIGHT_JUNCTION	0.43400179637724	7.39692299462029e-07	99	NA	KIRC-FD
HSP90AB1	KEGG_TIGHT_JUNCTION	0.327158970945818	0.000320634177299213	95	NA	KIRC-FD
HSPB1	KEGG_TIGHT_JUNCTION	-0.214908646441942	3.54710865359367e-06	100	NA	KIRC-FD
HSPE1	KEGG_TIGHT_JUNCTION	-0.182472743042412	8.28620062361193e-05	97	NA	KIRC-FD
HTATIP2	KEGG_TIGHT_JUNCTION	-0.136818746937626	9.19403193497716e-06	100	NA	KIRC-FD
HTATSF1	KEGG_TIGHT_JUNCTION	0.227355681698853	2.12360395021577e-06	100	NA	KIRC-FD
HTR1B	KEGG_TIGHT_JUNCTION	0.321481530973293	0.000336840335043668	96	NA	KIRC-FD
HTR3A	KEGG_TIGHT_JUNCTION	-0.312360371987942	5.23387102058705e-05	96	NA	KIRC-FD
HTT	KEGG_TIGHT_JUNCTION	0.302264821918165	5.61917657057823e-06	99	NA	KIRC-FD
ICAM1	KEGG_TIGHT_JUNCTION	-0.0795079225338799	0.0012123838003058	86	NA	KIRC-FD
ID2	KEGG_TIGHT_JUNCTION	-0.413584806458272	0.00144373744555045	83	NA	KIRC-FD
IDE	KEGG_TIGHT_JUNCTION	0.18851536017676	0.000404353547890107	91	NA	KIRC-FD
IFNAR1	KEGG_TIGHT_JUNCTION	0.430162991529087	0.000666940380765791	86	NA	KIRC-FD
IFNB1	KEGG_TIGHT_JUNCTION	-1.36788706445456	3.7216700269086e-05	98	NA	KIRC-FD
IFNGR2	KEGG_TIGHT_JUNCTION	-0.277870141070972	1.34753878395409e-05	98	NA	KIRC-FD
IFT27	KEGG_TIGHT_JUNCTION	-0.316724191536933	2.63763785434369e-07	100	NA	KIRC-FD
IGF1R	KEGG_TIGHT_JUNCTION	0.418700979053118	1.9063720084634e-07	100	Fav	KIRC-FD
IGF2R	KEGG_TIGHT_JUNCTION	0.64621689010387	3.83834691971239e-10	100	NA	KIRC-FD
IGHMBP2	KEGG_TIGHT_JUNCTION	-0.199584296574963	0.00357336227622205	80	NA	KIRC-FD
IGSF1	KEGG_TIGHT_JUNCTION	0.64852286200084	0.000622699959269014	93	NA	KIRC-FD
IKBKE	KEGG_TIGHT_JUNCTION	-0.159336691761327	0.00240224610406571	82	NA	KIRC-FD
IKZF5	KEGG_TIGHT_JUNCTION	0.13544022665019	0.00166486347281749	81	NA	KIRC-FD
IL10RB	KEGG_TIGHT_JUNCTION	-0.284508137853604	0.000158810343657512	95	NA	KIRC-FD
IL12RB2	KEGG_TIGHT_JUNCTION	-0.584362571913059	0.000605084078253646	92	NA	KIRC-FD
IL15	KEGG_TIGHT_JUNCTION	-0.466755264072098	0.000328921962981894	98	NA	KIRC-FD
IL15RA	KEGG_TIGHT_JUNCTION	-0.172168148327916	0.00354344619997065	81	NA	KIRC-FD
IL17RC	KEGG_TIGHT_JUNCTION	-0.177427257516697	0.000212326589483272	94	NA	KIRC-FD
IL17RD	KEGG_TIGHT_JUNCTION	0.360344114129751	5.58374362118707e-07	100	Fav	KIRC-FD
IL18R1	KEGG_TIGHT_JUNCTION	-0.254062221253995	2.07361015889921e-05	100	NA	KIRC-FD
IL18RAP	KEGG_TIGHT_JUNCTION	-0.402682621844289	0.000341061638078427	94	NA	KIRC-FD
IL1RAP	KEGG_TIGHT_JUNCTION	0.150328233039018	0.00230566398946958	83	NA	KIRC-FD
IL20RB	KEGG_TIGHT_JUNCTION	-0.266150833080635	1.98010983607327e-06	100	Unfav	KIRC-FD
IL22RA1	KEGG_TIGHT_JUNCTION	-0.220633767442377	4.01944224967734e-05	98	NA	KIRC-FD
IL27RA	KEGG_TIGHT_JUNCTION	-0.236412084934413	0.00030986339898689	91	Unfav	KIRC-FD
IL6ST	KEGG_TIGHT_JUNCTION	0.281689100503322	0.000385807139149924	94	NA	KIRC-FD
ING4	KEGG_TIGHT_JUNCTION	-0.316970144835676	0.000715835667092572	88	NA	KIRC-FD
INPP4B	KEGG_TIGHT_JUNCTION	0.280349690178045	0.000462608876633791	92	Fav	KIRC-FD
INSR	KEGG_TIGHT_JUNCTION	0.232613043490765	0.000937654330804869	85	Fav	KIRC-FD
INTS6	KEGG_TIGHT_JUNCTION	0.254743467161256	8.1169918535848e-06	99	NA	KIRC-FD
INVS	KEGG_TIGHT_JUNCTION	0.291642433934916	2.83631677465188e-06	100	Fav	KIRC-FD
IPO7	KEGG_TIGHT_JUNCTION	0.127526107849439	0.000561101104545042	92	NA	KIRC-FD
IPO8	KEGG_TIGHT_JUNCTION	0.183771704700267	1.90247695960363e-07	100	NA	KIRC-FD
IQGAP1	KEGG_TIGHT_JUNCTION	0.184191226134074	1.10656208193833e-05	100	NA	KIRC-FD
IQGAP3	KEGG_TIGHT_JUNCTION	-0.333197462347929	2.89600462700826e-05	99	Unfav	KIRC-FD
IQSEC1	KEGG_TIGHT_JUNCTION	0.229163814814918	3.24400208831739e-06	100	Fav	KIRC-FD
IQSEC2	KEGG_TIGHT_JUNCTION	-0.238870335918183	3.06574532413807e-05	97	NA	KIRC-FD
IRAK1BP1	KEGG_TIGHT_JUNCTION	0.299478006217772	0.0018615047194733	85	NA	KIRC-FD
IRAK2	KEGG_TIGHT_JUNCTION	0.47298911084936	0.000515875766590482	88	NA	KIRC-FD
IRAK3	KEGG_TIGHT_JUNCTION	0.247704338689487	0.000306337802783976	92	NA	KIRC-FD
IRF3	KEGG_TIGHT_JUNCTION	-0.160118226703243	8.9534911738418e-07	100	NA	KIRC-FD
IRF4	KEGG_TIGHT_JUNCTION	-0.193746504964704	0.000207323740510288	92	NA	KIRC-FD
IRF5	KEGG_TIGHT_JUNCTION	-0.209039106146077	1.16384136811239e-07	100	NA	KIRC-FD
IRF6	KEGG_TIGHT_JUNCTION	0.152985756867952	0.00093640039207245	93	Fav	KIRC-FD
IRF7	KEGG_TIGHT_JUNCTION	-0.183946707361776	1.48805203201736e-05	100	NA	KIRC-FD
IRX4	KEGG_TIGHT_JUNCTION	-0.926347991761209	0.00194302509019776	80	NA	KIRC-FD
IRX5	KEGG_TIGHT_JUNCTION	-0.814861351050734	6.65865452806929e-06	99	NA	KIRC-FD
IRX6	KEGG_TIGHT_JUNCTION	-0.39554986123145	0.000505610667329705	93	NA	KIRC-FD
ITGA1	KEGG_TIGHT_JUNCTION	0.184404551779696	2.81374277153706e-05	98	NA	KIRC-FD
ITGA2	KEGG_TIGHT_JUNCTION	0.278083924523195	1.12508624188743e-07	100	Fav	KIRC-FD
ITGA2B	KEGG_TIGHT_JUNCTION	-0.479191978906166	2.76684822975203e-05	98	NA	KIRC-FD
ITGA6	KEGG_TIGHT_JUNCTION	0.24252817387045	1.92031064400718e-05	97	Fav	KIRC-FD
ITGA8	KEGG_TIGHT_JUNCTION	0.330793690479377	7.647130110784e-05	98	Fav	KIRC-FD
ITGA9	KEGG_TIGHT_JUNCTION	0.212519835956499	1.68872155712056e-05	99	NA	KIRC-FD
ITGAE	KEGG_TIGHT_JUNCTION	-0.271986462711205	5.28544960562107e-06	97	NA	KIRC-FD
ITGAV	KEGG_TIGHT_JUNCTION	0.314916394249879	1.62767604071513e-05	99	NA	KIRC-FD
ITGB1	KEGG_TIGHT_JUNCTION	0.139687717851248	0.00304963281415038	81	NA	KIRC-FD
ITGB1BP1	KEGG_TIGHT_JUNCTION	-0.319860356205056	0.000825184577095749	89	NA	KIRC-FD
ITGB7	KEGG_TIGHT_JUNCTION	-0.530514109839129	6.32235257529586e-08	100	NA	KIRC-FD
ITPKA	KEGG_TIGHT_JUNCTION	-0.233353718148684	3.88779128062272e-05	96	NA	KIRC-FD
ITPKB	KEGG_TIGHT_JUNCTION	0.384226875226786	6.45375356729021e-06	100	Fav	KIRC-FD
ITSN2	KEGG_TIGHT_JUNCTION	0.148423605411218	0.000482493237412905	91	NA	KIRC-FD
JADE1	KEGG_TIGHT_JUNCTION	0.185470105146172	0.0010732812625655	88	NA	KIRC-FD
JAG2	KEGG_TIGHT_JUNCTION	0.236635398579647	0.00178637158063665	84	Fav	KIRC-FD
JAK1	KEGG_TIGHT_JUNCTION	0.369474876318999	3.71811749532788e-08	100	Fav	KIRC-FD
JAK3	KEGG_TIGHT_JUNCTION	-0.206349317771132	0.000110621358799223	97	NA	KIRC-FD
JDP2	KEGG_TIGHT_JUNCTION	0.186151528116023	0.00148473162406333	84	NA	KIRC-FD
JMJD1C	KEGG_TIGHT_JUNCTION	0.179668176422266	2.19455010728287e-06	99	Fav	KIRC-FD
JMY	KEGG_TIGHT_JUNCTION	0.252378061831032	3.26769253852066e-06	100	NA	KIRC-FD
JUP	KEGG_TIGHT_JUNCTION	0.112741261111714	0.000404960600681651	94	NA	KIRC-FD
KAT2A	KEGG_TIGHT_JUNCTION	-0.187773594591148	1.38281469564193e-06	100	NA	KIRC-FD
KAT2B	KEGG_TIGHT_JUNCTION	0.111759955074123	0.00322582231090797	80	NA	KIRC-FD
KAT6A	KEGG_TIGHT_JUNCTION	0.41888992817428	4.93971703316923e-07	100	Fav	KIRC-FD
KAT6B	KEGG_TIGHT_JUNCTION	0.196535536078726	3.32244900648527e-06	100	NA	KIRC-FD
KAT7	KEGG_TIGHT_JUNCTION	0.25681569912968	3.51359045849175e-09	100	Fav	KIRC-FD
KAT8	KEGG_TIGHT_JUNCTION	-0.184522683801456	7.20442115799587e-05	97	NA	KIRC-FD
KCNIP2	KEGG_TIGHT_JUNCTION	-0.461579223020055	4.66195310036226e-05	96	NA	KIRC-FD
KCTD1	KEGG_TIGHT_JUNCTION	0.105493248078749	0.00220958577312494	89	NA	KIRC-FD
KDM3B	KEGG_TIGHT_JUNCTION	0.247316881577894	4.78742471128638e-05	96	Fav	KIRC-FD
KDM5A	KEGG_TIGHT_JUNCTION	0.133314574545379	4.19012995591171e-05	100	Fav	KIRC-FD
KDM5B	KEGG_TIGHT_JUNCTION	0.239285888748059	5.47895223031918e-06	100	NA	KIRC-FD
KDM6A	KEGG_TIGHT_JUNCTION	0.256729899754712	3.133899351193e-05	100	NA	KIRC-FD
KDR	KEGG_TIGHT_JUNCTION	0.164185537820115	7.91237712328377e-05	95	Fav	KIRC-FD
KEAP1	KEGG_TIGHT_JUNCTION	-0.154718365925573	0.000229390333757703	91	NA	KIRC-FD
KHDRBS1	KEGG_TIGHT_JUNCTION	0.206935382634844	4.04485256102557e-06	99	NA	KIRC-FD
KHDRBS3	KEGG_TIGHT_JUNCTION	0.267234884566838	0.000499296279495179	90	NA	KIRC-FD
KIDINS220	KEGG_TIGHT_JUNCTION	0.203582823045328	4.90475904802086e-07	100	Fav	KIRC-FD
KIF13B	KEGG_TIGHT_JUNCTION	0.191923812913468	0.00106850444014377	91	NA	KIRC-FD
KIF26A	KEGG_TIGHT_JUNCTION	0.339403812373372	0.00195196763847858	87	Fav	KIRC-FD
KIF5B	KEGG_TIGHT_JUNCTION	0.289907774179338	3.92211595076919e-05	99	NA	KIRC-FD
KISS1R	KEGG_TIGHT_JUNCTION	-0.339899656974624	0.000447932278620106	98	NA	KIRC-FD
KIT	KEGG_TIGHT_JUNCTION	0.348459317628556	4.07914322572292e-05	98	Fav	KIRC-FD
KITLG	KEGG_TIGHT_JUNCTION	0.356662480032325	5.66698557037726e-05	98	NA	KIRC-FD
KLF10	KEGG_TIGHT_JUNCTION	0.345903683599671	0.000153024352643313	95	NA	KIRC-FD
KLF11	KEGG_TIGHT_JUNCTION	0.182720454140461	2.00734839615005e-05	97	NA	KIRC-FD
KLF12	KEGG_TIGHT_JUNCTION	0.150348256772997	1.60598595554903e-05	99	Fav	KIRC-FD
KLF13	KEGG_TIGHT_JUNCTION	0.272018005009601	2.52714597635744e-05	99	NA	KIRC-FD
KLF3	KEGG_TIGHT_JUNCTION	0.424164135683426	4.12879267702521e-07	100	Fav	KIRC-FD
KLF4	KEGG_TIGHT_JUNCTION	0.459836742902455	1.51666010266536e-05	100	Fav	KIRC-FD
KLF6	KEGG_TIGHT_JUNCTION	0.287183154703752	0.000676252396178414	87	NA	KIRC-FD
KLF7	KEGG_TIGHT_JUNCTION	0.247559522682358	1.08819826067817e-05	99	NA	KIRC-FD
KLF9	KEGG_TIGHT_JUNCTION	0.184733595848423	1.67173367285646e-05	99	Fav	KIRC-FD
KLHL31	KEGG_TIGHT_JUNCTION	-0.182085371353614	0.000265981534044663	93	NA	KIRC-FD
KLRK1	KEGG_TIGHT_JUNCTION	-0.324861472822512	0.00086608833401251	92	NA	KIRC-FD
KMT5B	KEGG_TIGHT_JUNCTION	0.154035592981498	6.166497686465e-07	100	NA	KIRC-FD
KMT5C	KEGG_TIGHT_JUNCTION	-0.145180299146789	3.48365536370351e-07	100	NA	KIRC-FD
KRAS	KEGG_TIGHT_JUNCTION	0.196759998550503	9.16219595995975e-06	100	NA	KIRC-FD
KRBA2	KEGG_TIGHT_JUNCTION	0.111716473877644	0.00248854223926724	82	Fav	KIRC-FD
KREMEN2	KEGG_TIGHT_JUNCTION	-0.377536212360192	3.11833291934689e-07	100	NA	KIRC-FD
L3MBTL3	KEGG_TIGHT_JUNCTION	0.180995794116762	4.7025059650033e-05	96	NA	KIRC-FD
LANCL1	KEGG_TIGHT_JUNCTION	0.186368434887429	0.000115623363546486	95	NA	KIRC-FD
LAT	KEGG_TIGHT_JUNCTION	-0.396454247008722	3.06298182873185e-08	100	NA	KIRC-FD
LATS1	KEGG_TIGHT_JUNCTION	0.18925067785024	4.37770670200911e-07	100	NA	KIRC-FD
LATS2	KEGG_TIGHT_JUNCTION	0.310172094567282	2.43859348025292e-05	97	NA	KIRC-FD
LBP	KEGG_TIGHT_JUNCTION	-0.19357074759874	8.48837652695906e-06	99	Unfav	KIRC-FD
LBX2	KEGG_TIGHT_JUNCTION	-0.296064002244924	3.66547093616574e-08	100	NA	KIRC-FD
LCOR	KEGG_TIGHT_JUNCTION	0.141369017171286	0.000214021441488175	95	NA	KIRC-FD
LCORL	KEGG_TIGHT_JUNCTION	0.305253859598954	2.06658401172869e-05	100	NA	KIRC-FD
LDB2	KEGG_TIGHT_JUNCTION	0.0519205012806677	0.000299279424938707	93	Fav	KIRC-FD
LECT2	KEGG_TIGHT_JUNCTION	-0.925545662841084	0.000149698428756639	100	NA	KIRC-FD
LEF1	KEGG_TIGHT_JUNCTION	-0.133099721312532	0.00317775750169635	81	NA	KIRC-FD
LEMD3	KEGG_TIGHT_JUNCTION	0.27184378320836	3.48764804151582e-05	96	Fav	KIRC-FD
LEPR	KEGG_TIGHT_JUNCTION	0.336729790201575	4.06282141958474e-05	97	NA	KIRC-FD
LGALS1	KEGG_TIGHT_JUNCTION	-0.09857727347925	0.00129830232166725	85	Unfav	KIRC-FD
LGALS3BP	KEGG_TIGHT_JUNCTION	-0.162442740987572	0.000482758067038818	89	Unfav	KIRC-FD
LGALS9	KEGG_TIGHT_JUNCTION	-0.249160138358075	0.00238586402125391	80	NA	KIRC-FD
LHB	KEGG_TIGHT_JUNCTION	-0.487060608463875	2.60089206956397e-05	99	NA	KIRC-FD
LHX1	KEGG_TIGHT_JUNCTION	0.572488090678753	3.58738615008905e-05	100	NA	KIRC-FD
LHX2	KEGG_TIGHT_JUNCTION	-0.220297079015221	0.00298089530255862	81	NA	KIRC-FD
LHX4	KEGG_TIGHT_JUNCTION	-0.611212810287443	2.1392169141633e-06	99	NA	KIRC-FD
LIFR	KEGG_TIGHT_JUNCTION	0.211665339351709	0.000740922157386338	88	Fav	KIRC-FD
LIMK1	KEGG_TIGHT_JUNCTION	-0.092764818080278	0.000589425320506779	90	NA	KIRC-FD
LPAR2	KEGG_TIGHT_JUNCTION	-0.273595686406378	2.9980870723523e-06	100	NA	KIRC-FD
LPAR4	KEGG_TIGHT_JUNCTION	0.215409346383846	0.00120076463675129	89	NA	KIRC-FD
LPAR6	KEGG_TIGHT_JUNCTION	-0.321862792110116	0.0035750725219339	81	NA	KIRC-FD
LPP	KEGG_TIGHT_JUNCTION	0.525556033648007	0.00109084017680562	86	NA	KIRC-FD
LPXN	KEGG_TIGHT_JUNCTION	-0.228728028211693	0.0022758025197036	83	NA	KIRC-FD
LRCH4	KEGG_TIGHT_JUNCTION	-0.0966123158692612	0.000441178919683034	91	NA	KIRC-FD
LRP6	KEGG_TIGHT_JUNCTION	0.209786038647925	3.95970745238521e-07	100	Fav	KIRC-FD
LRPPRC	KEGG_TIGHT_JUNCTION	0.0742515181749357	0.00112518468822235	88	NA	KIRC-FD
LRRFIP1	KEGG_TIGHT_JUNCTION	0.297954992875899	2.41392960250398e-06	99	NA	KIRC-FD
LRRK1	KEGG_TIGHT_JUNCTION	-0.467082601264102	0.000306786245306317	96	NA	KIRC-FD
LTB	KEGG_TIGHT_JUNCTION	-0.331478710519793	0.00059197622091294	93	NA	KIRC-FD
LTB4R	KEGG_TIGHT_JUNCTION	-0.258976624236069	1.99336154774498e-07	100	NA	KIRC-FD
LTB4R2	KEGG_TIGHT_JUNCTION	-0.549216635046362	3.16340745629177e-08	100	NA	KIRC-FD
LTBR	KEGG_TIGHT_JUNCTION	-0.158232254245119	6.1901960328765e-07	100	NA	KIRC-FD
LY6E	KEGG_TIGHT_JUNCTION	-0.493076022980608	4.40403098742729e-05	97	NA	KIRC-FD
LZTFL1	KEGG_TIGHT_JUNCTION	0.0731940719598392	0.000115139789307575	98	NA	KIRC-FD
LZTR1	KEGG_TIGHT_JUNCTION	-0.228472575546333	7.97944665910028e-06	99	NA	KIRC-FD
MACF1	KEGG_TIGHT_JUNCTION	0.239090270852448	2.49304043370035e-06	100	NA	KIRC-FD
MADCAM1	KEGG_TIGHT_JUNCTION	-0.646510319220233	1.0141507262085e-05	100	NA	KIRC-FD
MAF	KEGG_TIGHT_JUNCTION	-0.217560117205418	0.00136764043363259	85	Fav	KIRC-FD
MAFG	KEGG_TIGHT_JUNCTION	0.36416348439506	0.000494081736321667	96	NA	KIRC-FD
MAGI1	KEGG_TIGHT_JUNCTION	0.191415888993904	5.7987451795376e-08	100	Fav	KIRC-FD
MAGI3	KEGG_TIGHT_JUNCTION	0.360174615247321	3.47475257686047e-06	100	Fav	KIRC-FD
MAML2	KEGG_TIGHT_JUNCTION	0.195383582120754	1.62311310733519e-06	99	Fav	KIRC-FD
MAML3	KEGG_TIGHT_JUNCTION	0.330157520756292	1.25443453101808e-07	100	Fav	KIRC-FD
MAMLD1	KEGG_TIGHT_JUNCTION	0.129247698565035	0.0026220959322783	89	NA	KIRC-FD
MAP2K1	KEGG_TIGHT_JUNCTION	0.458001555803569	0.000150189168645041	98	Fav	KIRC-FD
MAP2K2	KEGG_TIGHT_JUNCTION	-0.123684473239799	0.000189065679823404	92	Unfav	KIRC-FD
MAP3K1	KEGG_TIGHT_JUNCTION	0.299483428924881	0.000408603515244764	93	Fav	KIRC-FD
MAP3K14	KEGG_TIGHT_JUNCTION	-0.265313510515106	0.00143570813069455	91	NA	KIRC-FD
MAP3K20	KEGG_TIGHT_JUNCTION	0.236365990025136	0.00396912045624112	80	NA	KIRC-FD
MAP3K3	KEGG_TIGHT_JUNCTION	0.249789723203972	1.50345670796759e-05	100	Fav	KIRC-FD
MAP3K4	KEGG_TIGHT_JUNCTION	0.386800412683568	1.67047618575688e-07	100	NA	KIRC-FD
MAP3K5	KEGG_TIGHT_JUNCTION	0.224790380406626	0.00278799094724894	84	NA	KIRC-FD
MAP3K7	KEGG_TIGHT_JUNCTION	0.289338962963361	0.000268381498308799	91	NA	KIRC-FD
MAP3K9	KEGG_TIGHT_JUNCTION	0.309949013151758	0.000733579476010224	95	NA	KIRC-FD
MAP4K1	KEGG_TIGHT_JUNCTION	-0.215367534007759	0.00147878852010143	87	NA	KIRC-FD
MAP4K3	KEGG_TIGHT_JUNCTION	0.224662054125881	0.000234054823652215	96	NA	KIRC-FD
MAP4K5	KEGG_TIGHT_JUNCTION	0.125922219143039	0.000416361937728192	95	NA	KIRC-FD
MAPK1	KEGG_TIGHT_JUNCTION	0.190011875561301	0.00130105389163273	92	NA	KIRC-FD
MAPK10	KEGG_TIGHT_JUNCTION	0.39286003120971	0.000329519386695876	91	Fav	KIRC-FD
MAPK14	KEGG_TIGHT_JUNCTION	0.280425944424845	0.000518011454274305	94	NA	KIRC-FD
MAPK15	KEGG_TIGHT_JUNCTION	-0.13095411991251	2.77621782002716e-05	96	NA	KIRC-FD
MAPK4	KEGG_TIGHT_JUNCTION	0.50518807482423	1.18537990094565e-05	99	NA	KIRC-FD
MAPK8	KEGG_TIGHT_JUNCTION	0.190272732992775	9.5037080268064e-07	100	NA	KIRC-FD
MAPK8IP2	KEGG_TIGHT_JUNCTION	-0.544711640355079	0.000235681031715482	90	NA	KIRC-FD
MAPK8IP3	KEGG_TIGHT_JUNCTION	-0.253832797251638	0.000520416046208552	91	NA	KIRC-FD
MAPRE3	KEGG_TIGHT_JUNCTION	-0.198271082997604	0.000534469320799447	91	NA	KIRC-FD
MARK1	KEGG_TIGHT_JUNCTION	0.256408907280266	0.000923318766706105	90	NA	KIRC-FD
MAST1	KEGG_TIGHT_JUNCTION	-0.631124527356394	9.56607766625777e-07	100	NA	KIRC-FD
MAZ	KEGG_TIGHT_JUNCTION	-0.122445109943341	4.57294894869073e-05	97	NA	KIRC-FD
MBD3	KEGG_TIGHT_JUNCTION	-0.0651308715160982	0.00236675038484939	81	NA	KIRC-FD
MBIP	KEGG_TIGHT_JUNCTION	0.25782294242331	1.64134448776406e-07	100	NA	KIRC-FD
MC1R	KEGG_TIGHT_JUNCTION	-0.251909670323459	1.99754843652858e-05	98	Unfav	KIRC-FD
MCC	KEGG_TIGHT_JUNCTION	0.293897759637331	6.53180502151352e-06	100	NA	KIRC-FD
MCHR2	KEGG_TIGHT_JUNCTION	-1.01284492028795	0.00256781343779993	87	NA	KIRC-FD
MCL1	KEGG_TIGHT_JUNCTION	0.175889444226126	0.00360670333237229	80	NA	KIRC-FD
MCM3	KEGG_TIGHT_JUNCTION	0.195494950768597	0.000192222968179574	98	NA	KIRC-FD
MCM5	KEGG_TIGHT_JUNCTION	-0.166632286537612	0.000581798148562627	92	NA	KIRC-FD
MCM7	KEGG_TIGHT_JUNCTION	-0.15508482164596	0.000251025561399294	96	NA	KIRC-FD
MCTP1	KEGG_TIGHT_JUNCTION	0.293688224269558	0.000159874707037797	99	NA	KIRC-FD
MCTS1	KEGG_TIGHT_JUNCTION	-0.208363200344603	3.66402640464004e-09	100	Unfav	KIRC-FD
1,00 MDC	KEGG_TIGHT_JUNCTION	0.145823990500729	0.000152369699615573	94	Fav	KIRC-FD
MECOM	KEGG_TIGHT_JUNCTION	0.19402300889447	7.13075696799054e-06	100	NA	KIRC-FD
MECP2	KEGG_TIGHT_JUNCTION	0.252361806543377	1.24372563411245e-06	100	NA	KIRC-FD
MED1	KEGG_TIGHT_JUNCTION	0.191802730824423	2.24682347802794e-06	100	NA	KIRC-FD
MED10	KEGG_TIGHT_JUNCTION	-0.224632655764629	3.11885644027468e-06	100	NA	KIRC-FD
MED11	KEGG_TIGHT_JUNCTION	-0.108737761849998	0.00264500007284981	82	Fav	KIRC-FD
MED12	KEGG_TIGHT_JUNCTION	0.231253446168273	0.000233885575616404	98	NA	KIRC-FD
MED12L	KEGG_TIGHT_JUNCTION	0.263406365237693	0.000229583292324111	95	NA	KIRC-FD
MED13	KEGG_TIGHT_JUNCTION	0.179974103438834	1.35577542334969e-06	100	NA	KIRC-FD
MED13L	KEGG_TIGHT_JUNCTION	0.187674785316135	8.64428347912254e-05	97	NA	KIRC-FD
MED15	KEGG_TIGHT_JUNCTION	-0.10349416060807	0.00011505322874654	94	NA	KIRC-FD
MED17	KEGG_TIGHT_JUNCTION	0.223804672103071	0.000529845341461624	87	NA	KIRC-FD
MED20	KEGG_TIGHT_JUNCTION	0.18132042798972	3.96877564385492e-05	99	Fav	KIRC-FD
MED21	KEGG_TIGHT_JUNCTION	0.0945432207440101	1.49318818040654e-05	98	Fav	KIRC-FD
MED22	KEGG_TIGHT_JUNCTION	0.208511505013318	0.000220019752916308	94	NA	KIRC-FD
MED23	KEGG_TIGHT_JUNCTION	0.195241674355659	0.000548919028319867	89	NA	KIRC-FD
MED25	KEGG_TIGHT_JUNCTION	-0.0971034071741547	0.000723915422265026	89	NA	KIRC-FD
MED28	KEGG_TIGHT_JUNCTION	0.234390586107414	2.96564778472781e-05	99	Fav	KIRC-FD
MED6	KEGG_TIGHT_JUNCTION	0.277702067102887	2.76109849773828e-05	98	NA	KIRC-FD
MED8	KEGG_TIGHT_JUNCTION	-0.165347159363129	0.000129687267217252	97	NA	KIRC-FD
MEF2A	KEGG_TIGHT_JUNCTION	0.201970833559344	4.59139147728369e-06	100	Fav	KIRC-FD
MEF2B	KEGG_TIGHT_JUNCTION	-0.164745476815785	0.000573845879258463	90	NA	KIRC-FD
MEF2C	KEGG_TIGHT_JUNCTION	0.194400456874376	0.00042157351007292	91	Fav	KIRC-FD
MEF2D	KEGG_TIGHT_JUNCTION	0.188111454714243	0.000500853124477786	96	NA	KIRC-FD
MERTK	KEGG_TIGHT_JUNCTION	0.361301382842573	4.49097072734506e-06	99	NA	KIRC-FD
MESP1	KEGG_TIGHT_JUNCTION	-0.237606025753801	1.61132345774203e-07	100	NA	KIRC-FD
MESP2	KEGG_TIGHT_JUNCTION	-0.277892257195514	0.000944895771198512	89	NA	KIRC-FD
MFN2	KEGG_TIGHT_JUNCTION	0.244831211990275	0.000424873761294271	97	Fav	KIRC-FD
MGA	KEGG_TIGHT_JUNCTION	0.415055367454475	0.000305206797704793	94	Fav	KIRC-FD
MGLL	KEGG_TIGHT_JUNCTION	-0.370809986458055	0.000596183781523176	90	NA	KIRC-FD
MIB1	KEGG_TIGHT_JUNCTION	0.191999205538519	2.19825450318814e-06	100	NA	KIRC-FD
MICAL1	KEGG_TIGHT_JUNCTION	-0.267687879200745	6.28984100560391e-06	100	NA	KIRC-FD
MIDEAS	KEGG_TIGHT_JUNCTION	0.13694281336518	0.00167534144875159	81	NA	KIRC-FD
MIF	KEGG_TIGHT_JUNCTION	-0.117142270884877	1.1375524403322e-05	100	NA	KIRC-FD
MIXL1	KEGG_TIGHT_JUNCTION	-0.408606544278185	2.30741864286666e-05	96	NA	KIRC-FD
MKI67	KEGG_TIGHT_JUNCTION	-0.14653342056779	0.00329996284781401	80	NA	KIRC-FD
MKLN1	KEGG_TIGHT_JUNCTION	0.293247231343914	0.000419910661840078	92	NA	KIRC-FD
MKNK1	KEGG_TIGHT_JUNCTION	-0.402854255963457	0.000557945643606412	89	NA	KIRC-FD
MLLT3	KEGG_TIGHT_JUNCTION	0.388036772256928	1.02845503187279e-06	100	NA	KIRC-FD
MLNR	KEGG_TIGHT_JUNCTION	0.532444228850411	0.000409214969262402	90	NA	KIRC-FD
MLST8	KEGG_TIGHT_JUNCTION	-0.186227188878113	0.000111289428142462	95	NA	KIRC-FD
MNAT1	KEGG_TIGHT_JUNCTION	0.103399888975121	0.00151287916804327	83	NA	KIRC-FD
MNX1	KEGG_TIGHT_JUNCTION	-0.282234972616947	4.3304298214244e-06	99	NA	KIRC-FD
MOAP1	KEGG_TIGHT_JUNCTION	0.252323817423747	0.000242462323547581	92	Fav	KIRC-FD
MORC4	KEGG_TIGHT_JUNCTION	0.313435231259658	0.000139186212662598	96	NA	KIRC-FD
MORF4L1	KEGG_TIGHT_JUNCTION	0.208852561670702	3.31140825534746e-07	100	Fav	KIRC-FD
MOV10	KEGG_TIGHT_JUNCTION	-0.181829182491082	2.56877583988562e-05	99	NA	KIRC-FD
MPP7	KEGG_TIGHT_JUNCTION	0.245204316748913	0.000280866677860357	97	NA	KIRC-FD
MRPL12	KEGG_TIGHT_JUNCTION	-0.0660425636295022	0.000206166197695942	96	Unfav	KIRC-FD
MRPL28	KEGG_TIGHT_JUNCTION	-0.0705761373614374	0.000624242304840494	91	NA	KIRC-FD
MRTFB	KEGG_TIGHT_JUNCTION	0.196839221909693	8.54326464815167e-07	100	NA	KIRC-FD
MS4A1	KEGG_TIGHT_JUNCTION	-0.46009477927778	0.000245584007030776	94	NA	KIRC-FD
MS4A14	KEGG_TIGHT_JUNCTION	-0.468171025298844	0.00133211306673295	89	NA	KIRC-FD
MS4A8	KEGG_TIGHT_JUNCTION	-0.530872737602622	0.00178692062051607	80	NA	KIRC-FD
MSC	KEGG_TIGHT_JUNCTION	-0.284040046714137	9.87337197158143e-07	100	NA	KIRC-FD
MSH2	KEGG_TIGHT_JUNCTION	0.230053324870836	0.00067159043945943	94	NA	KIRC-FD
MSI2	KEGG_TIGHT_JUNCTION	0.238181871299738	2.22749919739008e-06	100	NA	KIRC-FD
MSN	KEGG_TIGHT_JUNCTION	0.288426446506602	4.14885862700921e-08	100	NA	KIRC-FD
MSRB2	KEGG_TIGHT_JUNCTION	-0.118704307220259	0.00113361935386908	90	NA	KIRC-FD
MSS51	KEGG_TIGHT_JUNCTION	-0.387979792406365	3.63320079706837e-05	98	NA	KIRC-FD
MSX2	KEGG_TIGHT_JUNCTION	-0.194968689435034	0.000243361628669395	93	NA	KIRC-FD
MT1H	KEGG_TIGHT_JUNCTION	-0.255649537175818	0.000936463861789074	89	NA	KIRC-FD
MTCH1	KEGG_TIGHT_JUNCTION	0.379171008994782	0.00179704829685417	83	Fav	KIRC-FD
MTF1	KEGG_TIGHT_JUNCTION	0.319138976319148	6.38272002844532e-06	100	NA	KIRC-FD
MTSS1	KEGG_TIGHT_JUNCTION	0.389741055437732	3.54154237063965e-05	99	Fav	KIRC-FD
MUSK	KEGG_TIGHT_JUNCTION	-1.23951844926182	0.000166824481151719	99	NA	KIRC-FD
MXD3	KEGG_TIGHT_JUNCTION	-0.138039009271632	7.88746108152795e-08	100	Unfav	KIRC-FD
MYBL1	KEGG_TIGHT_JUNCTION	-0.192086404746032	1.09505116424168e-05	100	NA	KIRC-FD
MYBL2	KEGG_TIGHT_JUNCTION	-0.0983539872402562	0.00021971372110373	95	Unfav	KIRC-FD
MYCBP2	KEGG_TIGHT_JUNCTION	0.11685794556842	3.23174122878657e-05	100	NA	KIRC-FD
MYCN	KEGG_TIGHT_JUNCTION	0.244757988356272	0.00138706132431554	86	NA	KIRC-FD
MYH9	KEGG_TIGHT_JUNCTION	0.347210993872171	6.44879217611961e-07	100	Fav	KIRC-FD
MYNN	KEGG_TIGHT_JUNCTION	0.273365222455584	0.000108502336896466	95	NA	KIRC-FD
MYO10	KEGG_TIGHT_JUNCTION	0.290352920573792	5.75985052098942e-05	100	NA	KIRC-FD
MYO18A	KEGG_TIGHT_JUNCTION	0.214908499165942	0.00110338836529699	91	Fav	KIRC-FD
MYO6	KEGG_TIGHT_JUNCTION	0.159962217427699	0.000197125523628794	94	Fav	KIRC-FD
MYO9A	KEGG_TIGHT_JUNCTION	0.124007998290131	6.46808768123557e-06	98	Fav	KIRC-FD
MYPOP	KEGG_TIGHT_JUNCTION	-0.160030185133293	8.13991232904292e-06	99	NA	KIRC-FD
MYT1	KEGG_TIGHT_JUNCTION	0.635407177195413	3.17292753829e-05	100	NA	KIRC-FD
NAB1	KEGG_TIGHT_JUNCTION	0.178808623403728	9.88487803729242e-05	96	Fav	KIRC-FD
NACA	KEGG_TIGHT_JUNCTION	-0.106063221686936	0.00190295365298935	84	NA	KIRC-FD
NACC2	KEGG_TIGHT_JUNCTION	0.329190355959568	7.80715641566913e-05	99	NA	KIRC-FD
NAT14	KEGG_TIGHT_JUNCTION	-0.144551194757772	0.00352491799798707	80	NA	KIRC-FD
NCAM1	KEGG_TIGHT_JUNCTION	-0.485670751849251	0.00283384668328584	84	NA	KIRC-FD
NCLN	KEGG_TIGHT_JUNCTION	-0.189011423789825	3.4829619356385e-05	97	Unfav	KIRC-FD
NCOA1	KEGG_TIGHT_JUNCTION	0.200885678982743	1.81385308368603e-07	100	NA	KIRC-FD
NCOA2	KEGG_TIGHT_JUNCTION	0.125103458365956	0.00261683643693126	85	NA	KIRC-FD
NCOA3	KEGG_TIGHT_JUNCTION	0.205793400199777	0.000100236925468544	96	NA	KIRC-FD
NCOA4	KEGG_TIGHT_JUNCTION	0.165602640255398	6.56724063830168e-05	96	NA	KIRC-FD
NCOA5	KEGG_TIGHT_JUNCTION	0.375914881524327	0.000330223674330869	95	Fav	KIRC-FD
NCOA6	KEGG_TIGHT_JUNCTION	0.331098695102126	1.32280095406579e-05	99	NA	KIRC-FD
NCOA7	KEGG_TIGHT_JUNCTION	0.212121463689829	4.00134825142982e-07	100	Fav	KIRC-FD
NCOR1	KEGG_TIGHT_JUNCTION	0.268590333294974	1.52109174183184e-06	100	Fav	KIRC-FD
NDC80	KEGG_TIGHT_JUNCTION	-0.280377725373746	0.00128638888793784	85	NA	KIRC-FD
NDEL1	KEGG_TIGHT_JUNCTION	0.289814436109189	0.00100283358357818	94	Fav	KIRC-FD
NDRG2	KEGG_TIGHT_JUNCTION	0.104903359177323	0.00204874405079017	81	Fav	KIRC-FD
NDST1	KEGG_TIGHT_JUNCTION	0.404545422974296	2.24230408957712e-05	100	NA	KIRC-FD
NDUFA13	KEGG_TIGHT_JUNCTION	-0.0658067840585132	0.000781924578129746	90	NA	KIRC-FD
NEDD4	KEGG_TIGHT_JUNCTION	0.218643114542237	0.000169953179442179	90	NA	KIRC-FD
NEDD9	KEGG_TIGHT_JUNCTION	0.266444886534999	8.37823024392902e-05	97	Fav	KIRC-FD
NEK11	KEGG_TIGHT_JUNCTION	-0.317840792960273	0.00307676505832147	82	NA	KIRC-FD
NEK4	KEGG_TIGHT_JUNCTION	0.201353884351317	2.17593450607209e-05	100	NA	KIRC-FD
NEO1	KEGG_TIGHT_JUNCTION	0.176002313911958	6.96498097013661e-07	100	NA	KIRC-FD
NEUROD2	KEGG_TIGHT_JUNCTION	-0.476828762174861	0.000288267390334626	97	NA	KIRC-FD
NF1	KEGG_TIGHT_JUNCTION	0.180691114637552	2.94325125320838e-06	100	NA	KIRC-FD
NFAT5	KEGG_TIGHT_JUNCTION	0.191741300201685	9.94358538558615e-05	97	Fav	KIRC-FD
NFATC3	KEGG_TIGHT_JUNCTION	0.407514039925453	0.000745527316262286	91	NA	KIRC-FD
NFE2L2	KEGG_TIGHT_JUNCTION	0.286716123310507	7.45592624845387e-06	99	NA	KIRC-FD
NFE2L3	KEGG_TIGHT_JUNCTION	-0.244092747577052	0.000120464161758806	95	NA	KIRC-FD
NFIB	KEGG_TIGHT_JUNCTION	0.259477666618598	0.001318117742109	86	Fav	KIRC-FD
NFIC	KEGG_TIGHT_JUNCTION	0.271071799144481	0.00130513118210245	83	NA	KIRC-FD
NFKB1	KEGG_TIGHT_JUNCTION	0.312954139827321	1.05810619738625e-06	100	Fav	KIRC-FD
NFKB2	KEGG_TIGHT_JUNCTION	-0.119040813404008	0.00261975286321221	82	NA	KIRC-FD
NFX1	KEGG_TIGHT_JUNCTION	0.188622827587681	0.000530769155224587	89	Fav	KIRC-FD
NFXL1	KEGG_TIGHT_JUNCTION	0.177220199669865	0.001150726387565	88	NA	KIRC-FD
NFYA	KEGG_TIGHT_JUNCTION	0.223184355544276	6.76960572380397e-05	98	NA	KIRC-FD
NGEF	KEGG_TIGHT_JUNCTION	-0.19359835135939	0.00103448862282962	91	NA	KIRC-FD
NKD2	KEGG_TIGHT_JUNCTION	-0.401855500258213	8.54088860847514e-05	96	NA	KIRC-FD
NKIRAS1	KEGG_TIGHT_JUNCTION	0.249173992756038	1.24134561803906e-05	98	Fav	KIRC-FD
NKRF	KEGG_TIGHT_JUNCTION	0.335507420051547	8.96406306645201e-05	93	NA	KIRC-FD
NKX2-5	KEGG_TIGHT_JUNCTION	-0.972807300846606	1.04680272289264e-06	100	NA	KIRC-FD
NME1-NME2	KEGG_TIGHT_JUNCTION	-0.145472782679228	0.00229655791318307	80	Unfav	KIRC-FD
NME2	KEGG_TIGHT_JUNCTION	-0.1052127912569	2.29118598860808e-05	99	Unfav	KIRC-FD
NMRAL1	KEGG_TIGHT_JUNCTION	-0.203823598871428	2.18100019104915e-06	100	NA	KIRC-FD
NONO	KEGG_TIGHT_JUNCTION	0.155470157757949	0.000305211163145787	93	Fav	KIRC-FD
NOTCH1	KEGG_TIGHT_JUNCTION	0.158458665340099	0.0013822072668503	86	NA	KIRC-FD
NOTCH2	KEGG_TIGHT_JUNCTION	0.149918755426441	0.000242410739053601	100	NA	KIRC-FD
NPAS2	KEGG_TIGHT_JUNCTION	-0.223006663327085	0.000373038369727477	90	NA	KIRC-FD
NPAT	KEGG_TIGHT_JUNCTION	0.124549763128272	1.5138433546542e-05	100	NA	KIRC-FD
NPBWR1	KEGG_TIGHT_JUNCTION	-1.1757186898622	0.000390493535634745	92	NA	KIRC-FD
NR0B2	KEGG_TIGHT_JUNCTION	0.233894129370419	0.00334558261330496	84	NA	KIRC-FD
NR1D2	KEGG_TIGHT_JUNCTION	0.184544314333268	2.25488769206445e-08	100	NA	KIRC-FD
NR1H3	KEGG_TIGHT_JUNCTION	-0.249023457318585	8.95174542701378e-09	100	NA	KIRC-FD
NR1H4	KEGG_TIGHT_JUNCTION	-0.177423583410128	0.000660812124826461	90	NA	KIRC-FD
NR1I2	KEGG_TIGHT_JUNCTION	-0.425343573666244	2.48660245263238e-08	100	NA	KIRC-FD
NR2C1	KEGG_TIGHT_JUNCTION	-0.574238664214281	2.9022754930121e-06	100	NA	KIRC-FD
NR2C2	KEGG_TIGHT_JUNCTION	0.14862527500391	1.98113309214769e-05	100	NA	KIRC-FD
NR2E3	KEGG_TIGHT_JUNCTION	-0.375986400390855	0.000351243807217109	91	NA	KIRC-FD
NR2F2	KEGG_TIGHT_JUNCTION	0.196191972537921	0.00259995842084032	87	NA	KIRC-FD
NR2F6	KEGG_TIGHT_JUNCTION	-0.104320691670987	0.000147513568270955	95	NA	KIRC-FD
NR3C2	KEGG_TIGHT_JUNCTION	0.112414261245521	5.51070148910771e-06	100	Fav	KIRC-FD
NR4A1	KEGG_TIGHT_JUNCTION	0.274737635885442	0.000102573955184214	97	Fav	KIRC-FD
NR6A1	KEGG_TIGHT_JUNCTION	0.289110486124702	1.41698293665921e-05	98	NA	KIRC-FD
NRAS	KEGG_TIGHT_JUNCTION	0.192154065167517	0.00125639398771324	87	NA	KIRC-FD
NRG3	KEGG_TIGHT_JUNCTION	0.479281306653308	9.98092199757528e-05	95	NA	KIRC-FD
NRIP1	KEGG_TIGHT_JUNCTION	0.331235533157692	0.00152195642444658	89	NA	KIRC-FD
NRXN1	KEGG_TIGHT_JUNCTION	0.679133392364607	0.000170391857159758	99	NA	KIRC-FD
NSMCE1	KEGG_TIGHT_JUNCTION	-0.149832838289047	6.0295116244574e-05	98	NA	KIRC-FD
NT5C2	KEGG_TIGHT_JUNCTION	0.370513673794966	4.2003053256092e-05	100	NA	KIRC-FD
NTRK2	KEGG_TIGHT_JUNCTION	0.558962740431463	4.66018600298624e-05	99	Fav	KIRC-FD
NUDT4	KEGG_TIGHT_JUNCTION	0.380580154633094	0.000127495338473609	99	Fav	KIRC-FD
NUFIP1	KEGG_TIGHT_JUNCTION	0.24905208035977	9.4526483093e-05	94	NA	KIRC-FD
NUP214	KEGG_TIGHT_JUNCTION	0.234415681777992	0.000529898811303044	95	NA	KIRC-FD
NUP98	KEGG_TIGHT_JUNCTION	0.220090147344518	9.13859850814529e-06	100	NA	KIRC-FD
OGFR	KEGG_TIGHT_JUNCTION	-0.133558868220911	7.4968620453596e-06	99	NA	KIRC-FD
OLIG2	KEGG_TIGHT_JUNCTION	-1.48834790783286	0.00121418402311706	87	NA	KIRC-FD
OPHN1	KEGG_TIGHT_JUNCTION	0.189052720593417	7.67515451930064e-08	100	NA	KIRC-FD
OPN1SW	KEGG_TIGHT_JUNCTION	-0.693065096046826	0.000369368179205865	94	NA	KIRC-FD
OR10C1	KEGG_TIGHT_JUNCTION	0.91066667094612	0.000783668341489741	85	NA	KIRC-FD
OR10H4	KEGG_TIGHT_JUNCTION	-0.913407897414808	0.000699993277472392	91	NA	KIRC-FD
OR11H4	KEGG_TIGHT_JUNCTION	-1.23444228936986	0.000402713644050707	92	NA	KIRC-FD
OR12D2	KEGG_TIGHT_JUNCTION	-0.773332683327773	0.000166880043604943	94	NA	KIRC-FD
OR13A1	KEGG_TIGHT_JUNCTION	-0.430000618534724	0.000370751808136021	91	NA	KIRC-FD
OR1A1	KEGG_TIGHT_JUNCTION	-0.770770399279847	0.00183562370770073	82	NA	KIRC-FD
OR1E2	KEGG_TIGHT_JUNCTION	-1.17549024785218	0.00261715039725188	81	NA	KIRC-FD
OR1J4	KEGG_TIGHT_JUNCTION	-0.95817281893221	0.000110045310315632	95	NA	KIRC-FD
OR1L8	KEGG_TIGHT_JUNCTION	0.722688742749032	2.77268058976838e-08	100	NA	KIRC-FD
OR2A4	KEGG_TIGHT_JUNCTION	-0.419577535195391	0.000456967097764014	90	NA	KIRC-FD
OR2AE1	KEGG_TIGHT_JUNCTION	-0.791521290272787	0.000325347202484927	93	NA	KIRC-FD
OR2D3	KEGG_TIGHT_JUNCTION	1.01826987618677	0.00259909392155039	82	NA	KIRC-FD
OR2H1	KEGG_TIGHT_JUNCTION	-1.16240546775003	0.0023672415575886	90	NA	KIRC-FD
OR2T11	KEGG_TIGHT_JUNCTION	0.81542425433784	0.000556398575771122	92	NA	KIRC-FD
OR4C13	KEGG_TIGHT_JUNCTION	-1.05109963822358	0.000412056328025824	96	NA	KIRC-FD
OR4C6	KEGG_TIGHT_JUNCTION	-0.839913028468917	0.000529285112540672	86	NA	KIRC-FD
OR4M2	KEGG_TIGHT_JUNCTION	-1.98492065895509	1.05656211500342e-06	98	NA	KIRC-FD
OR52N2	KEGG_TIGHT_JUNCTION	-1.03744031812256	0.00106289993376822	91	NA	KIRC-FD
OR5AK2	KEGG_TIGHT_JUNCTION	-1.82527809057314	0.000948422124709155	90	NA	KIRC-FD
OR5L1	KEGG_TIGHT_JUNCTION	-1.23361231676406	3.11326977391348e-06	100	NA	KIRC-FD
OR6A2	KEGG_TIGHT_JUNCTION	-1.10373100607121	0.00136329062972276	88	NA	KIRC-FD
OR6T1	KEGG_TIGHT_JUNCTION	-1.11502910135596	0.00252149100256024	85	NA	KIRC-FD
OR6V1	KEGG_TIGHT_JUNCTION	0.937936702655759	0.00194825757906443	81	NA	KIRC-FD
OR7G2	KEGG_TIGHT_JUNCTION	-0.906208500853788	0.00147208052145521	85	NA	KIRC-FD
OR8D1	KEGG_TIGHT_JUNCTION	-1.33791675773204	0.00183857001119339	84	NA	KIRC-FD
OR8K5	KEGG_TIGHT_JUNCTION	-1.41344914837891	0.00500297312785867	83	NA	KIRC-FD
OR9G4	KEGG_TIGHT_JUNCTION	1.47149344487549	0.000396644981126175	88	NA	KIRC-FD
OTUD7B	KEGG_TIGHT_JUNCTION	0.515724439483193	1.49233836436215e-08	100	Fav	KIRC-FD
OTX1	KEGG_TIGHT_JUNCTION	-0.244190291138554	3.53591514800768e-05	96	NA	KIRC-FD
OXER1	KEGG_TIGHT_JUNCTION	-0.175842290298567	0.000319861952008719	97	NA	KIRC-FD
OXGR1	KEGG_TIGHT_JUNCTION	0.316281235633989	0.00108190241421517	96	NA	KIRC-FD
OXSR1	KEGG_TIGHT_JUNCTION	0.137997977383137	3.20932270021856e-08	100	NA	KIRC-FD
OXT	KEGG_TIGHT_JUNCTION	-0.410606669909866	0.000301132255198587	92	NA	KIRC-FD
P2RX4	KEGG_TIGHT_JUNCTION	-0.365159016133441	4.04200225677127e-06	100	NA	KIRC-FD
P2RY1	KEGG_TIGHT_JUNCTION	0.154229215859519	0.000214012679559743	95	NA	KIRC-FD
P2RY11	KEGG_TIGHT_JUNCTION	-0.251419276793177	3.31446058810834e-07	100	NA	KIRC-FD
P2RY13	KEGG_TIGHT_JUNCTION	-0.398654286926339	0.000607173775984485	88	NA	KIRC-FD
P2RY6	KEGG_TIGHT_JUNCTION	-0.450257923345201	4.86141845821311e-05	96	NA	KIRC-FD
P2RY8	KEGG_TIGHT_JUNCTION	0.227306390448394	0.000321768919205369	96	Fav	KIRC-FD
PA2G4	KEGG_TIGHT_JUNCTION	-0.0861665213663079	0.00130369762986877	83	NA	KIRC-FD
PAFAH1B1	KEGG_TIGHT_JUNCTION	0.222376227788445	1.18555145482758e-06	100	NA	KIRC-FD
PAFAH1B2	KEGG_TIGHT_JUNCTION	0.218549436032461	1.36777599793726e-07	100	NA	KIRC-FD
PAK2	KEGG_TIGHT_JUNCTION	0.291163384816328	0.000187215112209859	95	NA	KIRC-FD
PARP15	KEGG_TIGHT_JUNCTION	-0.0600588942412559	0.00168386774998891	88	NA	KIRC-FD
PASK	KEGG_TIGHT_JUNCTION	0.470018624485671	0.000611453748801104	95	NA	KIRC-FD
PAWR	KEGG_TIGHT_JUNCTION	0.440063358708939	1.10873887661686e-07	100	NA	KIRC-FD
PBRM1	KEGG_TIGHT_JUNCTION	0.132970081061563	1.11786275490983e-06	100	NA	KIRC-FD
PBX1	KEGG_TIGHT_JUNCTION	0.256265497945045	7.61241604182125e-06	100	Fav	KIRC-FD
PBX4	KEGG_TIGHT_JUNCTION	-0.278599274166449	2.32163386868094e-08	100	NA	KIRC-FD
PCBD1	KEGG_TIGHT_JUNCTION	-0.0841480807155915	0.00276111553094028	84	NA	KIRC-FD
PCGF1	KEGG_TIGHT_JUNCTION	-0.178116020767783	4.1283755380037e-05	100	NA	KIRC-FD
PCGF5	KEGG_TIGHT_JUNCTION	0.124805625480476	2.16648311098987e-05	97	Fav	KIRC-FD
PCNA	KEGG_TIGHT_JUNCTION	-0.180307245258563	0.00105945122531729	84	NA	KIRC-FD
PCSK6	KEGG_TIGHT_JUNCTION	-0.384755536573571	0.00101716397485852	83	NA	KIRC-FD
PDCD4	KEGG_TIGHT_JUNCTION	0.338323944783486	1.15034182028384e-05	100	NA	KIRC-FD
PDCD6	KEGG_TIGHT_JUNCTION	-0.327088770868463	9.95178725802664e-05	94	NA	KIRC-FD
PDCL	KEGG_TIGHT_JUNCTION	0.280125985310376	5.76732580414237e-06	100	Fav	KIRC-FD
PDE10A	KEGG_TIGHT_JUNCTION	-0.214888464157757	0.000827212487694861	90	NA	KIRC-FD
PDE11A	KEGG_TIGHT_JUNCTION	-0.605171929152018	6.60033097043187e-08	100	NA	KIRC-FD
PDE1C	KEGG_TIGHT_JUNCTION	0.380251255568849	3.34249372989536e-05	97	Fav	KIRC-FD
PDE2A	KEGG_TIGHT_JUNCTION	0.21323869164269	0.000446535778102449	91	Fav	KIRC-FD
PDE3A	KEGG_TIGHT_JUNCTION	0.216475027394254	0.00163461961975925	86	Fav	KIRC-FD
PDE4B	KEGG_TIGHT_JUNCTION	0.417886629769211	0.00247517067989719	83	NA	KIRC-FD
PDE7B	KEGG_TIGHT_JUNCTION	0.23849723748006	2.68675918106109e-06	100	Fav	KIRC-FD
PDIA3	KEGG_TIGHT_JUNCTION	-0.216767653057714	8.39891841887278e-05	98	Unfav	KIRC-FD
PDLIM1	KEGG_TIGHT_JUNCTION	-0.132387473846828	5.46352216159594e-05	99	NA	KIRC-FD
PDPK1	KEGG_TIGHT_JUNCTION	0.149723499491018	7.07345794810301e-05	97	NA	KIRC-FD
PDPN	KEGG_TIGHT_JUNCTION	-0.213636133910368	0.00260922547890757	81	NA	KIRC-FD
PDZD3	KEGG_TIGHT_JUNCTION	-0.0915578061918559	0.00115352171317011	92	NA	KIRC-FD
PDZD8	KEGG_TIGHT_JUNCTION	0.431720156820902	3.3987599794423e-06	99	NA	KIRC-FD
PEG3	KEGG_TIGHT_JUNCTION	0.183627468910592	0.000474986854571423	92	NA	KIRC-FD
PFDN1	KEGG_TIGHT_JUNCTION	-0.175995734342864	0.00339898421660332	83	NA	KIRC-FD
PFDN5	KEGG_TIGHT_JUNCTION	-0.0883954601686047	0.00184363141530363	82	NA	KIRC-FD
PFKFB1	KEGG_TIGHT_JUNCTION	-0.388394736588133	9.27570614133958e-05	97	NA	KIRC-FD
PFN1	KEGG_TIGHT_JUNCTION	-0.0629324138156382	0.00048707505257658	91	NA	KIRC-FD
PGAP2	KEGG_TIGHT_JUNCTION	-0.260896354153456	3.4731101339151e-05	98	NA	KIRC-FD
PHB2	KEGG_TIGHT_JUNCTION	-0.0778375173990409	0.00254353525037674	81	NA	KIRC-FD
PHF10	KEGG_TIGHT_JUNCTION	0.219235181242448	7.3787639502703e-05	99	NA	KIRC-FD
PHF2	KEGG_TIGHT_JUNCTION	0.192071871292983	1.23049715548635e-06	100	NA	KIRC-FD
PHF20	KEGG_TIGHT_JUNCTION	0.194155168349092	0.000859304399683625	95	NA	KIRC-FD
PHF6	KEGG_TIGHT_JUNCTION	0.137809211232728	2.42900681664968e-05	99	NA	KIRC-FD
PHLDA3	KEGG_TIGHT_JUNCTION	-0.333185428028155	6.04046680178521e-05	97	NA	KIRC-FD
PI4KA	KEGG_TIGHT_JUNCTION	0.257645307859991	1.96632891742052e-05	99	Fav	KIRC-FD
PIAS1	KEGG_TIGHT_JUNCTION	0.270887320774181	7.83591649752234e-05	97	Fav	KIRC-FD
PIAS2	KEGG_TIGHT_JUNCTION	0.390006092932585	1.9848618236988e-05	99	Fav	KIRC-FD
PICALM	KEGG_TIGHT_JUNCTION	0.3845685538971	5.68713254827983e-08	100	NA	KIRC-FD
PICK1	KEGG_TIGHT_JUNCTION	-0.128080007852543	0.000822401442501641	89	NA	KIRC-FD
PIDD1	KEGG_TIGHT_JUNCTION	-0.199621278195784	1.8303306794069e-06	100	NA	KIRC-FD
PIGU	KEGG_TIGHT_JUNCTION	-0.101092220397471	0.00228054119592812	81	NA	KIRC-FD
PIK3C2A	KEGG_TIGHT_JUNCTION	0.149114927887904	1.73280449989919e-06	100	Fav	KIRC-FD
PIK3C2B	KEGG_TIGHT_JUNCTION	0.301909826398933	8.13177198554276e-05	98	Fav	KIRC-FD
PIK3C3	KEGG_TIGHT_JUNCTION	0.348784786437284	2.58978087520481e-05	99	Fav	KIRC-FD
PIK3CA	KEGG_TIGHT_JUNCTION	0.203464801939914	7.2389834561024e-07	100	NA	KIRC-FD
PIK3R3	KEGG_TIGHT_JUNCTION	0.302155058187636	3.78425186595627e-05	96	Fav	KIRC-FD
PIKFYVE	KEGG_TIGHT_JUNCTION	0.137652521517429	0.000635087713398135	87	NA	KIRC-FD
PILRB	KEGG_TIGHT_JUNCTION	-0.372045410700831	1.20173286218511e-07	100	NA	KIRC-FD
PIM2	KEGG_TIGHT_JUNCTION	-0.318938212613989	0.000141363009358382	95	NA	KIRC-FD
PIP4K2B	KEGG_TIGHT_JUNCTION	0.250282748848892	0.000173428323164406	98	NA	KIRC-FD
PIR	KEGG_TIGHT_JUNCTION	-0.397154610272925	0.000210805064513084	97	NA	KIRC-FD
PITX1	KEGG_TIGHT_JUNCTION	-0.244449730752033	0.000150725446201842	96	NA	KIRC-FD
PITX2	KEGG_TIGHT_JUNCTION	-0.709706068867124	0.00133369418966983	87	NA	KIRC-FD
PKD2	KEGG_TIGHT_JUNCTION	0.266506889158563	4.42481543558989e-05	97	Fav	KIRC-FD
PKN2	KEGG_TIGHT_JUNCTION	0.157937416008303	0.000748628020898077	87	Fav	KIRC-FD
PKNOX1	KEGG_TIGHT_JUNCTION	0.405348551136145	2.79963624637174e-06	100	NA	KIRC-FD
PLA2G1B	KEGG_TIGHT_JUNCTION	-0.291193775765926	2.82054827435274e-07	100	NA	KIRC-FD
PLAA	KEGG_TIGHT_JUNCTION	0.320590052314433	5.25672883875843e-05	95	NA	KIRC-FD
PLCB1	KEGG_TIGHT_JUNCTION	0.173148248549512	0.000613512604491593	93	Fav	KIRC-FD
PLCB2	KEGG_TIGHT_JUNCTION	-0.227253509886584	0.000951449111075352	86	NA	KIRC-FD
PLCG2	KEGG_TIGHT_JUNCTION	0.395873577501602	4.45701741179381e-06	100	NA	KIRC-FD
PLCL1	KEGG_TIGHT_JUNCTION	0.172979567580434	1.29567501940668e-05	100	Fav	KIRC-FD
PLCL2	KEGG_TIGHT_JUNCTION	0.137190951115686	2.67792547526501e-06	100	Fav	KIRC-FD
PLCXD1	KEGG_TIGHT_JUNCTION	-0.279335362011455	0.000395526941597367	96	NA	KIRC-FD
PLCXD3	KEGG_TIGHT_JUNCTION	0.454694666033834	0.000236689646709067	99	NA	KIRC-FD
PLD1	KEGG_TIGHT_JUNCTION	0.31005990704186	0.000219258829477102	95	NA	KIRC-FD
PLD2	KEGG_TIGHT_JUNCTION	-0.313311333856351	0.000626667606708766	90	NA	KIRC-FD
PLEK2	KEGG_TIGHT_JUNCTION	-0.694092747809782	5.01027061929138e-07	100	NA	KIRC-FD
PLEKHG1	KEGG_TIGHT_JUNCTION	0.216170948089192	9.94518477934006e-07	100	Fav	KIRC-FD
PLEKHG4	KEGG_TIGHT_JUNCTION	-0.344763642660376	0.000235965993917834	93	NA	KIRC-FD
PLEKHG6	KEGG_TIGHT_JUNCTION	-0.370456535997707	5.90130206852558e-05	98	NA	KIRC-FD
PLEKHM3	KEGG_TIGHT_JUNCTION	0.248303793301973	7.69433886635348e-05	97	NA	KIRC-FD
PLPP3	KEGG_TIGHT_JUNCTION	0.338158868362042	0.000723532661160617	88	Fav	KIRC-FD
PLRG1	KEGG_TIGHT_JUNCTION	0.231855834765046	5.98827077001897e-05	95	Fav	KIRC-FD
PLXNB3	KEGG_TIGHT_JUNCTION	-0.215512783299842	0.00249308658326764	81	Unfav	KIRC-FD
PLXND1	KEGG_TIGHT_JUNCTION	0.140033589110813	0.00290183236626043	86	NA	KIRC-FD
PMEPA1	KEGG_TIGHT_JUNCTION	0.272365479176994	0.00517166629684155	80	NA	KIRC-FD
PML	KEGG_TIGHT_JUNCTION	-0.0924696633499988	0.00120381428838695	85	NA	KIRC-FD
PMS2	KEGG_TIGHT_JUNCTION	-0.265595040795425	0.000572508890968935	94	NA	KIRC-FD
PNOC	KEGG_TIGHT_JUNCTION	-0.40621883111006	0.000986586483415002	84	NA	KIRC-FD
PNRC2	KEGG_TIGHT_JUNCTION	0.177695953017234	1.64199899016267e-05	99	Fav	KIRC-FD
POLD1	KEGG_TIGHT_JUNCTION	-0.168494343412053	0.000327803268485164	92	NA	KIRC-FD
POLR1G	KEGG_TIGHT_JUNCTION	-0.214906282944886	0.00222565717366708	80	NA	KIRC-FD
POLR2A	KEGG_TIGHT_JUNCTION	0.212016554621097	2.25840160481053e-08	100	NA	KIRC-FD
POLR2I	KEGG_TIGHT_JUNCTION	-0.0795048786857191	0.000188394581766896	96	NA	KIRC-FD
POLR2L	KEGG_TIGHT_JUNCTION	-0.0681372417164872	0.000905432947262808	87	NA	KIRC-FD
POLR3K	KEGG_TIGHT_JUNCTION	-0.126185821635051	0.00104395284237231	90	NA	KIRC-FD
POU2AF1	KEGG_TIGHT_JUNCTION	-0.067104741384015	0.00176745794498177	86	NA	KIRC-FD
POU5F1	KEGG_TIGHT_JUNCTION	-0.546840182410198	1.32175747612579e-06	100	NA	KIRC-FD
POU5F1B	KEGG_TIGHT_JUNCTION	-0.3594423816841	3.17003921031507e-05	97	NA	KIRC-FD
POU5F2	KEGG_TIGHT_JUNCTION	-0.891780687834485	0.000135821160150179	91	NA	KIRC-FD
PPARGC1A	KEGG_TIGHT_JUNCTION	0.230459168567525	0.000123064086816582	95	NA	KIRC-FD
PPFIA1	KEGG_TIGHT_JUNCTION	0.344531192270019	4.84153130215206e-06	100	NA	KIRC-FD
PPIE	KEGG_TIGHT_JUNCTION	-0.284639386026937	0.00168608421378171	80	NA	KIRC-FD
PPM1A	KEGG_TIGHT_JUNCTION	0.20873488072699	8.66295332864164e-07	100	Fav	KIRC-FD
PPM1L	KEGG_TIGHT_JUNCTION	0.300215113205115	9.30441849046441e-05	98	NA	KIRC-FD
PPP1CB	KEGG_TIGHT_JUNCTION	0.34975292022248	3.22253889044084e-05	97	NA	KIRC-FD
PPP1R12A	KEGG_TIGHT_JUNCTION	0.13111603643096	0.0026276479685036	80	Fav	KIRC-FD
PPP1R12B	KEGG_TIGHT_JUNCTION	0.238744002762404	0.00313652440116552	89	Fav	KIRC-FD
PPP1R13L	KEGG_TIGHT_JUNCTION	-0.11663173422416	4.22723593985525e-05	98	NA	KIRC-FD
PPP1R15B	KEGG_TIGHT_JUNCTION	0.224721636656233	0.000191288818673697	92	NA	KIRC-FD
PPP1R1A	KEGG_TIGHT_JUNCTION	-0.13379054455852	0.000227924960650609	93	Unfav	KIRC-FD
PPP1R2	KEGG_TIGHT_JUNCTION	0.340878320784258	2.03609058907886e-05	97	NA	KIRC-FD
PPP1R2B	KEGG_TIGHT_JUNCTION	0.359556001040963	1.13690379494648e-05	99	NA	KIRC-FD
PPP1R8	KEGG_TIGHT_JUNCTION	0.336465898461203	0.00025752678718418	89	NA	KIRC-FD
PPP2R2C	KEGG_TIGHT_JUNCTION	-0.327084590632844	5.99531862546704e-05	96	NA	KIRC-FD
PPP2R5B	KEGG_TIGHT_JUNCTION	-0.164767031494319	0.00158424269166008	88	NA	KIRC-FD
PPP2R5C	KEGG_TIGHT_JUNCTION	0.168874386590804	3.58972977607369e-07	100	NA	KIRC-FD
PPP2R5D	KEGG_TIGHT_JUNCTION	0.601314227515476	7.97169431606248e-06	99	Fav	KIRC-FD
PPP2R5E	KEGG_TIGHT_JUNCTION	0.198436575391224	2.26463409588232e-07	100	NA	KIRC-FD
PPP3CB	KEGG_TIGHT_JUNCTION	0.439813459112766	8.22983458057707e-07	100	NA	KIRC-FD
PPP4C	KEGG_TIGHT_JUNCTION	-0.115729388504705	0.00116552971405614	86	NA	KIRC-FD
PPP4R1	KEGG_TIGHT_JUNCTION	0.329300970728667	1.2590597765246e-06	100	NA	KIRC-FD
PQBP1	KEGG_TIGHT_JUNCTION	-0.132749441143834	0.000264226817292805	96	NA	KIRC-FD
PRAME	KEGG_TIGHT_JUNCTION	-0.226528578319047	7.5114585485696e-05	94	Unfav	KIRC-FD
PRDM10	KEGG_TIGHT_JUNCTION	0.159513339230919	0.000621482471079683	91	Fav	KIRC-FD
PRDM12	KEGG_TIGHT_JUNCTION	-0.629396530294308	3.23212296960658e-06	100	NA	KIRC-FD
PRDM16	KEGG_TIGHT_JUNCTION	0.220188851376366	0.000694758694604884	95	NA	KIRC-FD
PRDM2	KEGG_TIGHT_JUNCTION	0.230745132352231	2.57964109807892e-05	100	NA	KIRC-FD
PRDM5	KEGG_TIGHT_JUNCTION	0.25511431419753	8.07104299510228e-07	100	NA	KIRC-FD
PRDM8	KEGG_TIGHT_JUNCTION	-0.218990412290099	0.002451001447938	88	NA	KIRC-FD
PRDX1	KEGG_TIGHT_JUNCTION	-0.138384150351122	0.00158026495434169	87	NA	KIRC-FD
PRDX4	KEGG_TIGHT_JUNCTION	-0.231139473163247	6.63464896201676e-06	99	NA	KIRC-FD
PREB	KEGG_TIGHT_JUNCTION	-0.148097384508401	3.83790400802453e-05	100	NA	KIRC-FD
PRKAA1	KEGG_TIGHT_JUNCTION	0.174002574295063	0.000167025648363438	94	NA	KIRC-FD
PRKAA2	KEGG_TIGHT_JUNCTION	0.109117805325748	0.00507036686963014	80	NA	KIRC-FD
PRKACB	KEGG_TIGHT_JUNCTION	0.196581723453236	0.000942358677102118	86	NA	KIRC-FD
PRKAR1A	KEGG_TIGHT_JUNCTION	0.193348731220375	1.32384019331945e-07	100	NA	KIRC-FD
PRKAR2A	KEGG_TIGHT_JUNCTION	0.196801304897969	1.2428266478794e-07	100	NA	KIRC-FD
PRKCE	KEGG_TIGHT_JUNCTION	0.220122402862817	0.00218530065778151	84	NA	KIRC-FD
PRKCG	KEGG_TIGHT_JUNCTION	-0.677720045893927	0.000100080205077043	96	NA	KIRC-FD
PRKCSH	KEGG_TIGHT_JUNCTION	-0.137278716167214	7.47258969207692e-05	96	NA	KIRC-FD
PRKD1	KEGG_TIGHT_JUNCTION	0.214429841725115	9.11050640301587e-05	96	Fav	KIRC-FD
PRKD3	KEGG_TIGHT_JUNCTION	0.224444736719643	0.00010917485390882	96	NA	KIRC-FD
PRKDC	KEGG_TIGHT_JUNCTION	0.146144328773503	0.00224358846929792	86	NA	KIRC-FD
PRKG1	KEGG_TIGHT_JUNCTION	0.237513840561049	1.59188018694769e-05	99	Fav	KIRC-FD
PRMT5	KEGG_TIGHT_JUNCTION	0.191594397715505	9.62841781143061e-05	97	NA	KIRC-FD
PRMT6	KEGG_TIGHT_JUNCTION	0.15256509284528	3.86668069813304e-06	100	NA	KIRC-FD
PRMT7	KEGG_TIGHT_JUNCTION	-0.308665919208772	4.33313021646163e-07	100	NA	KIRC-FD
PROX1	KEGG_TIGHT_JUNCTION	0.243981250778076	0.00129138250714596	88	NA	KIRC-FD
PSD4	KEGG_TIGHT_JUNCTION	-0.504646469415438	0.000403271823514604	90	NA	KIRC-FD
PSEN1	KEGG_TIGHT_JUNCTION	0.350713681863096	6.77461975324318e-06	99	NA	KIRC-FD
PSENEN	KEGG_TIGHT_JUNCTION	-0.082335665029744	1.48090444507129e-05	98	Unfav	KIRC-FD
PSIP1	KEGG_TIGHT_JUNCTION	0.129917397543676	2.26355753394765e-06	100	NA	KIRC-FD
PSMC3	KEGG_TIGHT_JUNCTION	-0.142380779892432	0.000314790377799717	93	NA	KIRC-FD
PSMC3IP	KEGG_TIGHT_JUNCTION	-0.201850657488982	0.000551587490287029	93	NA	KIRC-FD
PSMD9	KEGG_TIGHT_JUNCTION	-0.105288545809646	0.00043537835876683	92	NA	KIRC-FD
PSRC1	KEGG_TIGHT_JUNCTION	-0.153677647573127	0.00112047624849884	86	NA	KIRC-FD
PTCH1	KEGG_TIGHT_JUNCTION	0.235986594201199	5.22356480564544e-08	100	NA	KIRC-FD
PTEN	KEGG_TIGHT_JUNCTION	0.384317639684161	9.77370881924477e-10	100	NA	KIRC-FD
PTK2	KEGG_TIGHT_JUNCTION	0.365097784631908	8.37391561598582e-07	100	Fav	KIRC-FD
PTK2B	KEGG_TIGHT_JUNCTION	-0.519283187320656	2.13470108424376e-05	99	NA	KIRC-FD
PTN	KEGG_TIGHT_JUNCTION	0.460572311490671	0.000419140966323735	97	NA	KIRC-FD
PTOV1	KEGG_TIGHT_JUNCTION	-0.0919604671082541	0.00145098192254899	84	NA	KIRC-FD
PTPN11	KEGG_TIGHT_JUNCTION	0.238561767674374	0.000204377882132767	95	NA	KIRC-FD
PTPN14	KEGG_TIGHT_JUNCTION	0.284663519846686	6.02175935918407e-07	100	NA	KIRC-FD
PTPRA	KEGG_TIGHT_JUNCTION	0.603670783917244	2.78086724941248e-10	100	NA	KIRC-FD
PTPRB	KEGG_TIGHT_JUNCTION	0.193248406879449	3.17267188343377e-06	100	Fav	KIRC-FD
PTPRG	KEGG_TIGHT_JUNCTION	0.277461011908643	8.8886086499902e-08	100	Fav	KIRC-FD
PTPRH	KEGG_TIGHT_JUNCTION	-0.187787390835371	0.00297558444018493	82	Unfav	KIRC-FD
PTPRK	KEGG_TIGHT_JUNCTION	0.398569026916574	2.88511436939004e-06	99	Fav	KIRC-FD
PTPRN	KEGG_TIGHT_JUNCTION	-0.29336408645228	9.28169060018393e-05	94	NA	KIRC-FD
PTPRN2	KEGG_TIGHT_JUNCTION	0.580960092214074	0.000242783647692135	96	NA	KIRC-FD
PTPRZ1	KEGG_TIGHT_JUNCTION	-0.4438254560452	0.000897499368222923	91	NA	KIRC-FD
PTTG1	KEGG_TIGHT_JUNCTION	-0.127360842010662	2.38757579760124e-05	97	Unfav	KIRC-FD
PURA	KEGG_TIGHT_JUNCTION	0.130580155335833	0.00186230997198458	83	Fav	KIRC-FD
PURB	KEGG_TIGHT_JUNCTION	0.403664958783095	0.000302626154122636	93	NA	KIRC-FD
PYCARD	KEGG_TIGHT_JUNCTION	-0.157927148354555	0.000122944819354839	97	NA	KIRC-FD
QKI	KEGG_TIGHT_JUNCTION	0.14517326001639	1.82920788976289e-05	99	NA	KIRC-FD
RAB11A	KEGG_TIGHT_JUNCTION	0.344667943124779	1.15167124517031e-05	96	Fav	KIRC-FD
RAB12	KEGG_TIGHT_JUNCTION	0.344385751674753	0.000562444118432946	91	NA	KIRC-FD
RAB14	KEGG_TIGHT_JUNCTION	0.31099974246929	1.72405962142415e-07	100	Fav	KIRC-FD
RAB18	KEGG_TIGHT_JUNCTION	0.158700232056051	0.00033741827448077	94	NA	KIRC-FD
RAB20	KEGG_TIGHT_JUNCTION	-0.411838114312163	0.00175189623264999	86	NA	KIRC-FD
RAB24	KEGG_TIGHT_JUNCTION	-0.22089577472204	5.580538130303e-07	100	NA	KIRC-FD
RAB26	KEGG_TIGHT_JUNCTION	-0.305031152621685	1.45100924633126e-05	99	NA	KIRC-FD
RAB28	KEGG_TIGHT_JUNCTION	0.334218596208314	9.53959882123932e-07	100	Fav	KIRC-FD
RAB30	KEGG_TIGHT_JUNCTION	0.382114920612809	0.000223012247460555	92	NA	KIRC-FD
RAB34	KEGG_TIGHT_JUNCTION	-0.310076789144859	0.000617075327839166	85	NA	KIRC-FD
RAB36	KEGG_TIGHT_JUNCTION	-0.148411357974084	0.000403505699587876	93	NA	KIRC-FD
RAB37	KEGG_TIGHT_JUNCTION	-0.485295755461304	7.82521624880586e-07	100	NA	KIRC-FD
RAB3B	KEGG_TIGHT_JUNCTION	0.344252589403478	0.000510200546507888	84	NA	KIRC-FD
RAB3D	KEGG_TIGHT_JUNCTION	-0.692869777223502	1.16106893164142e-05	99	NA	KIRC-FD
RAB40A	KEGG_TIGHT_JUNCTION	-0.246718314051717	0.000870494712088266	88	NA	KIRC-FD
RAB40AL	KEGG_TIGHT_JUNCTION	-0.447534053168305	0.00217318196807866	81	NA	KIRC-FD
RAB40C	KEGG_TIGHT_JUNCTION	-0.355423566275207	8.4265552513524e-07	100	NA	KIRC-FD
RAB42	KEGG_TIGHT_JUNCTION	-0.469633032460226	9.12525525568033e-06	100	NA	KIRC-FD
RAB4B	KEGG_TIGHT_JUNCTION	-0.131719745596365	0.000296664110359579	93	NA	KIRC-FD
RAB5A	KEGG_TIGHT_JUNCTION	0.262798258353635	1.97366798556437e-05	99	NA	KIRC-FD
RAB5B	KEGG_TIGHT_JUNCTION	0.561836803220111	4.98678267913703e-08	100	NA	KIRC-FD
RAB5C	KEGG_TIGHT_JUNCTION	0.364298744728577	1.11109642556539e-05	100	NA	KIRC-FD
RAB6A	KEGG_TIGHT_JUNCTION	0.232085924919159	3.10239335106498e-06	98	NA	KIRC-FD
RABEP1	KEGG_TIGHT_JUNCTION	0.255254314781775	9.45010736355693e-06	100	NA	KIRC-FD
RABGAP1	KEGG_TIGHT_JUNCTION	0.198448629469007	3.75672694174438e-06	99	Fav	KIRC-FD
RABGAP1L	KEGG_TIGHT_JUNCTION	0.36554681505583	6.70483877728938e-05	97	NA	KIRC-FD
RAC3	KEGG_TIGHT_JUNCTION	-0.236276808713828	0.00127136987319398	86	NA	KIRC-FD
RAD51	KEGG_TIGHT_JUNCTION	-0.132286410998196	0.000290388999775366	87	Unfav	KIRC-FD
RAD54L2	KEGG_TIGHT_JUNCTION	0.128417760720555	2.3490390912348e-07	100	NA	KIRC-FD
RAD9A	KEGG_TIGHT_JUNCTION	-0.243974018448048	2.25824770350515e-06	100	NA	KIRC-FD
RALBP1	KEGG_TIGHT_JUNCTION	0.353291388052838	3.08517538960623e-10	100	Fav	KIRC-FD
RALGAPA1	KEGG_TIGHT_JUNCTION	0.174968102743842	0.00013908292264944	94	NA	KIRC-FD
RALGAPA2	KEGG_TIGHT_JUNCTION	0.310638539366518	3.7505552155775e-05	99	NA	KIRC-FD
RALGAPB	KEGG_TIGHT_JUNCTION	0.152483807228536	8.23405273431004e-05	98	NA	KIRC-FD
RALGPS1	KEGG_TIGHT_JUNCTION	0.231521852449369	0.000418109529889026	95	NA	KIRC-FD
RALGPS2	KEGG_TIGHT_JUNCTION	0.51248028150222	2.64020029392262e-05	98	NA	KIRC-FD
RANBP1	KEGG_TIGHT_JUNCTION	-0.165397530817386	0.00171370787168774	86	NA	KIRC-FD
RANBP2	KEGG_TIGHT_JUNCTION	0.203406883646313	5.72667208675585e-07	100	NA	KIRC-FD
RAP1GDS1	KEGG_TIGHT_JUNCTION	0.208367580201032	0.000531179523040007	90	NA	KIRC-FD
RAP2A	KEGG_TIGHT_JUNCTION	0.190140391639483	0.000108229163306199	94	NA	KIRC-FD
RAPGEF1	KEGG_TIGHT_JUNCTION	0.334412455436701	2.27744897761974e-05	99	NA	KIRC-FD
RAPGEF2	KEGG_TIGHT_JUNCTION	0.178951051663858	3.08832591180784e-06	100	Fav	KIRC-FD
RAPGEF4	KEGG_TIGHT_JUNCTION	0.283592889978233	0.000513746116532532	90	Fav	KIRC-FD
RAPGEF5	KEGG_TIGHT_JUNCTION	0.183095796145911	8.25045680409298e-05	96	Fav	KIRC-FD
RAPGEFL1	KEGG_TIGHT_JUNCTION	-0.27432632807422	0.000117371935749371	95	NA	KIRC-FD
RAPH1	KEGG_TIGHT_JUNCTION	0.243320330142011	5.10199160455103e-05	98	Fav	KIRC-FD
RARB	KEGG_TIGHT_JUNCTION	0.198223693725422	2.8392436911381e-05	99	Fav	KIRC-FD
RASA1	KEGG_TIGHT_JUNCTION	0.238595686954278	0.000706283810616756	87	NA	KIRC-FD
RASAL2	KEGG_TIGHT_JUNCTION	0.18915946178073	1.99380563734768e-06	100	NA	KIRC-FD
RASEF	KEGG_TIGHT_JUNCTION	0.277588517082793	0.00026967056092776	93	Fav	KIRC-FD
RASGEF1B	KEGG_TIGHT_JUNCTION	0.359220603387226	0.00152483550809922	83	NA	KIRC-FD
RASGEF1C	KEGG_TIGHT_JUNCTION	-0.400067839666943	0.000110508462897259	96	NA	KIRC-FD
RASGRF2	KEGG_TIGHT_JUNCTION	0.35533617241052	1.36023733585166e-05	100	Fav	KIRC-FD
RASGRP3	KEGG_TIGHT_JUNCTION	0.211575740716074	0.000121755120641068	95	Fav	KIRC-FD
RASIP1	KEGG_TIGHT_JUNCTION	0.135747145845926	0.00223545991560744	81	Fav	KIRC-FD
RASSF3	KEGG_TIGHT_JUNCTION	0.150466220243887	0.000619807105555965	94	NA	KIRC-FD
RASSF4	KEGG_TIGHT_JUNCTION	-0.41883599367779	1.76039896461134e-08	100	NA	KIRC-FD
RASSF7	KEGG_TIGHT_JUNCTION	-0.193144975920985	8.62556549972764e-06	99	NA	KIRC-FD
RASSF8	KEGG_TIGHT_JUNCTION	0.213432845019391	0.000110538298256038	96	NA	KIRC-FD
RASSF9	KEGG_TIGHT_JUNCTION	0.372555420193028	4.78066011366874e-06	100	NA	KIRC-FD
RBBP8	KEGG_TIGHT_JUNCTION	0.18200290613283	1.75306934789777e-05	98	NA	KIRC-FD
RBCK1	KEGG_TIGHT_JUNCTION	-0.182739635868194	1.67578382981332e-07	100	NA	KIRC-FD
RBFOX2	KEGG_TIGHT_JUNCTION	0.167811211455318	1.75615238373146e-05	100	Fav	KIRC-FD
RBL2	KEGG_TIGHT_JUNCTION	0.12805110628977	0.000566281883001075	89	NA	KIRC-FD
RBM15	KEGG_TIGHT_JUNCTION	0.31688295498683	0.00293662520942198	84	NA	KIRC-FD
RBM15B	KEGG_TIGHT_JUNCTION	0.170264104268509	3.01308611613372e-05	100	NA	KIRC-FD
RBM38	KEGG_TIGHT_JUNCTION	-0.241397363329131	0.000343422148166845	91	NA	KIRC-FD
RBSN	KEGG_TIGHT_JUNCTION	0.196014386392836	2.65514899467905e-07	100	NA	KIRC-FD
RC3H1	KEGG_TIGHT_JUNCTION	0.208014244818934	0.00141461848153576	82	Fav	KIRC-FD
RC3H2	KEGG_TIGHT_JUNCTION	0.1472190780675	5.64521469249911e-08	100	Fav	KIRC-FD
RCAN1	KEGG_TIGHT_JUNCTION	0.413774853192605	0.000446063055438856	94	NA	KIRC-FD
RCAN2	KEGG_TIGHT_JUNCTION	0.292250512800746	0.000344473806550705	92	Fav	KIRC-FD
RCAN3	KEGG_TIGHT_JUNCTION	0.270396089423349	0.00290180380795206	81	NA	KIRC-FD
RCBTB1	KEGG_TIGHT_JUNCTION	0.106482708662282	0.00014334789348888	94	NA	KIRC-FD
RCHY1	KEGG_TIGHT_JUNCTION	0.100151726873523	0.00144251453007865	87	Fav	KIRC-FD
RCOR1	KEGG_TIGHT_JUNCTION	0.229998783857399	1.98717807153304e-07	100	NA	KIRC-FD
REL	KEGG_TIGHT_JUNCTION	0.226582755281752	0.000529930880694467	97	NA	KIRC-FD
RELB	KEGG_TIGHT_JUNCTION	-0.192139315359645	0.00120309539395161	89	NA	KIRC-FD
REM2	KEGG_TIGHT_JUNCTION	-0.286010792361298	0.00114462312650335	87	NA	KIRC-FD
REPS2	KEGG_TIGHT_JUNCTION	-0.335304930979933	0.000353620107513952	89	NA	KIRC-FD
REST	KEGG_TIGHT_JUNCTION	0.157347940786649	1.24725824939497e-07	100	NA	KIRC-FD
RFC1	KEGG_TIGHT_JUNCTION	0.300165676789882	1.41134710939028e-06	100	Fav	KIRC-FD
RFC4	KEGG_TIGHT_JUNCTION	-0.546894935214306	1.2416271911337e-06	100	Unfav	KIRC-FD
RFX3	KEGG_TIGHT_JUNCTION	0.281450742683489	5.42368125918071e-05	99	Fav	KIRC-FD
RFXANK	KEGG_TIGHT_JUNCTION	-0.104817206322485	0.000108553937478831	98	NA	KIRC-FD
RGMB	KEGG_TIGHT_JUNCTION	0.225726754067382	4.86281957706071e-05	98	NA	KIRC-FD
RGS10	KEGG_TIGHT_JUNCTION	-0.399866536521035	2.11852209063049e-06	100	NA	KIRC-FD
RGS12	KEGG_TIGHT_JUNCTION	-0.320038641089732	0.000194128988525985	91	Fav	KIRC-FD
RGS14	KEGG_TIGHT_JUNCTION	-0.167415450473599	6.54644816207565e-07	100	NA	KIRC-FD
RGS17	KEGG_TIGHT_JUNCTION	-0.290083457685073	0.00186270322827715	84	NA	KIRC-FD
RGS19	KEGG_TIGHT_JUNCTION	-0.182024137235271	0.00130291237600938	86	NA	KIRC-FD
RGS20	KEGG_TIGHT_JUNCTION	-0.26853323903315	0.000680952604100945	91	NA	KIRC-FD
RGS7BP	KEGG_TIGHT_JUNCTION	0.208874810771822	0.00229531812467654	88	NA	KIRC-FD
RHBDL1	KEGG_TIGHT_JUNCTION	-0.191704023215663	8.17405504564535e-06	100	NA	KIRC-FD
RHBDL3	KEGG_TIGHT_JUNCTION	0.464988212175001	0.0014748835966252	86	NA	KIRC-FD
RHEBL1	KEGG_TIGHT_JUNCTION	-0.321530000392261	0.000144221263242286	95	NA	KIRC-FD
RHOA	KEGG_TIGHT_JUNCTION	0.326399589540564	3.88853941044703e-09	100	NA	KIRC-FD
RHOBTB2	KEGG_TIGHT_JUNCTION	0.404675635171159	4.44748025499368e-05	100	Fav	KIRC-FD
RHOD	KEGG_TIGHT_JUNCTION	-0.149134578708121	0.000693334035105201	91	NA	KIRC-FD
RHOG	KEGG_TIGHT_JUNCTION	-0.113368738987701	0.00249929800919925	82	NA	KIRC-FD
RHOT2	KEGG_TIGHT_JUNCTION	-0.13765142719156	0.00173809622930273	87	NA	KIRC-FD
RHOU	KEGG_TIGHT_JUNCTION	0.578005649554988	1.29731693377828e-07	100	Fav	KIRC-FD
RHOV	KEGG_TIGHT_JUNCTION	-0.550295099512651	0.00025501530970122	93	NA	KIRC-FD
RHOXF2B	KEGG_TIGHT_JUNCTION	-1.64187375748208	5.75341984660512e-06	99	NA	KIRC-FD
RHPN1	KEGG_TIGHT_JUNCTION	-0.167761197901103	4.27637187008313e-05	99	NA	KIRC-FD
RIN1	KEGG_TIGHT_JUNCTION	-0.108186853319709	0.00246189097512132	82	NA	KIRC-FD
RIN2	KEGG_TIGHT_JUNCTION	0.464359980692416	0.000174968317191331	97	Fav	KIRC-FD
RLIM	KEGG_TIGHT_JUNCTION	0.151667413778762	3.15969751967323e-07	100	NA	KIRC-FD
RND2	KEGG_TIGHT_JUNCTION	-0.227263604971449	0.0006922360866706	89	NA	KIRC-FD
RNF141	KEGG_TIGHT_JUNCTION	0.107964867714069	9.21291315429959e-05	96	NA	KIRC-FD
RNF2	KEGG_TIGHT_JUNCTION	0.150755526243297	5.04217689681197e-05	96	NA	KIRC-FD
RNF20	KEGG_TIGHT_JUNCTION	0.143994220340311	7.79827999204062e-07	100	Fav	KIRC-FD
RNF6	KEGG_TIGHT_JUNCTION	0.315922878204767	4.15057273186585e-06	99	NA	KIRC-FD
ROBO1	KEGG_TIGHT_JUNCTION	0.301022364176164	1.30218724726904e-05	99	NA	KIRC-FD
ROBO2	KEGG_TIGHT_JUNCTION	0.259898518794652	7.48158625615397e-05	99	NA	KIRC-FD
ROCK1	KEGG_TIGHT_JUNCTION	0.16473184957002	8.49978247907962e-07	100	NA	KIRC-FD
ROCK2	KEGG_TIGHT_JUNCTION	0.153061758934093	1.15831166963627e-06	100	NA	KIRC-FD
ROPN1L	KEGG_TIGHT_JUNCTION	-0.41915275178199	1.1466432846713e-06	100	NA	KIRC-FD
ROR1	KEGG_TIGHT_JUNCTION	0.330856692480743	0.0011534901134236	89	NA	KIRC-FD
RORA	KEGG_TIGHT_JUNCTION	0.0962468623905413	0.00215814637913065	81	Fav	KIRC-FD
RP1	KEGG_TIGHT_JUNCTION	-0.558537108041213	0.000341864629747072	83	NA	KIRC-FD
RP1L1	KEGG_TIGHT_JUNCTION	0.635296320050566	4.73102362394651e-05	98	NA	KIRC-FD
RPL7L1	KEGG_TIGHT_JUNCTION	0.291754756919003	3.73701831661411e-08	100	NA	KIRC-FD
RPS27L	KEGG_TIGHT_JUNCTION	-0.224671538182789	0.000205010778049849	96	NA	KIRC-FD
RPS6KA1	KEGG_TIGHT_JUNCTION	-0.279746851715452	0.000100308170746256	94	NA	KIRC-FD
RPS6KA2	KEGG_TIGHT_JUNCTION	0.251524395224449	1.37277888827796e-05	100	NA	KIRC-FD
RPS6KA5	KEGG_TIGHT_JUNCTION	0.154078246057698	5.87069061801489e-06	100	Fav	KIRC-FD
RPS6KA6	KEGG_TIGHT_JUNCTION	0.259350191584015	0.000377540032703948	96	NA	KIRC-FD
RPS6KB2	KEGG_TIGHT_JUNCTION	-0.189032315677684	2.00962988869368e-05	100	NA	KIRC-FD
RRAGC	KEGG_TIGHT_JUNCTION	0.230228174015175	0.000438231791271932	93	NA	KIRC-FD
RRAS	KEGG_TIGHT_JUNCTION	-0.192932991104254	4.03762995627099e-06	100	NA	KIRC-FD
RRH	KEGG_TIGHT_JUNCTION	0.388333796906696	0.000880156181843284	84	NA	KIRC-FD
RSC1A1	KEGG_TIGHT_JUNCTION	0.321979852020852	1.74519649754105e-06	100	NA	KIRC-FD
RSF1	KEGG_TIGHT_JUNCTION	0.130099177348314	3.70550766957272e-08	100	NA	KIRC-FD
RTF1	KEGG_TIGHT_JUNCTION	0.681614614939889	0.000642127065056905	87	NA	KIRC-FD
RTKN	KEGG_TIGHT_JUNCTION	-0.130208973746794	0.000195916473853793	98	NA	KIRC-FD
RUNDC3A	KEGG_TIGHT_JUNCTION	-0.511136558129835	4.65356311539816e-06	97	NA	KIRC-FD
RUNX1T1	KEGG_TIGHT_JUNCTION	0.220738837619352	7.36274815743639e-06	100	Fav	KIRC-FD
RUVBL2	KEGG_TIGHT_JUNCTION	-0.0902267649355194	9.07838048561788e-05	97	NA	KIRC-FD
RXRA	KEGG_TIGHT_JUNCTION	0.474349462252048	1.15535077027884e-06	100	NA	KIRC-FD
RYBP	KEGG_TIGHT_JUNCTION	0.238797850394413	9.41168040428264e-07	99	Fav	KIRC-FD
S100A1	KEGG_TIGHT_JUNCTION	-0.410784510395357	1.36807035870588e-06	100	NA	KIRC-FD
S100A10	KEGG_TIGHT_JUNCTION	-0.292889137466354	1.409273535411e-07	100	NA	KIRC-FD
S100A11	KEGG_TIGHT_JUNCTION	-0.155646757170364	8.22642096582225e-05	98	Unfav	KIRC-FD
S100A6	KEGG_TIGHT_JUNCTION	-0.1947112567539	0.000843620242917908	88	NA	KIRC-FD
S1PR1	KEGG_TIGHT_JUNCTION	0.156024474503847	2.96244253015871e-05	96	Fav	KIRC-FD
SALL2	KEGG_TIGHT_JUNCTION	0.241170773120423	7.23527914332865e-06	100	NA	KIRC-FD
SALL4	KEGG_TIGHT_JUNCTION	-0.196039827449772	0.000993280552494919	91	NA	KIRC-FD
SAP30	KEGG_TIGHT_JUNCTION	-0.134091220727334	0.000324478034173928	98	NA	KIRC-FD
SAP30L	KEGG_TIGHT_JUNCTION	0.155954632527301	7.13712842183919e-06	99	Fav	KIRC-FD
SARNP	KEGG_TIGHT_JUNCTION	-0.167375610224562	0.000591769935581461	91	NA	KIRC-FD
SATB1	KEGG_TIGHT_JUNCTION	0.178681463231822	1.01505328101728e-06	100	NA	KIRC-FD
SAV1	KEGG_TIGHT_JUNCTION	0.242115478033566	2.51337195861078e-07	100	Fav	KIRC-FD
SBNO2	KEGG_TIGHT_JUNCTION	-0.085818501545318	0.00133181275847097	86	NA	KIRC-FD
SCAND1	KEGG_TIGHT_JUNCTION	-0.103474991587511	0.00249327984349012	80	NA	KIRC-FD
SCML4	KEGG_TIGHT_JUNCTION	-0.254577133882005	0.00130860305851641	88	NA	KIRC-FD
SCX	KEGG_TIGHT_JUNCTION	-0.418600830590595	0.00126428891296669	89	NA	KIRC-FD
SCYL1	KEGG_TIGHT_JUNCTION	-0.128459669857994	0.000531521534765622	87	NA	KIRC-FD
SEC14L2	KEGG_TIGHT_JUNCTION	-0.227345558408048	7.72990450403607e-07	100	NA	KIRC-FD
SEC31A	KEGG_TIGHT_JUNCTION	0.432479726195672	0.000112940255023977	93	NA	KIRC-FD
SEL1L	KEGG_TIGHT_JUNCTION	0.311854625144111	1.37144467829443e-05	99	NA	KIRC-FD
SELE	KEGG_TIGHT_JUNCTION	0.218408950299242	0.00338813529920351	80	NA	KIRC-FD
SENP2	KEGG_TIGHT_JUNCTION	0.355067682948291	9.05589932314651e-07	100	NA	KIRC-FD
SET	KEGG_TIGHT_JUNCTION	0.336596642009539	9.52128892170102e-06	98	NA	KIRC-FD
SETBP1	KEGG_TIGHT_JUNCTION	0.23130477342991	5.2360376638059e-07	100	Fav	KIRC-FD
SETD2	KEGG_TIGHT_JUNCTION	0.183343262941458	7.5405831377288e-08	100	NA	KIRC-FD
SETD7	KEGG_TIGHT_JUNCTION	0.202507291517064	9.91922108792734e-06	100	NA	KIRC-FD
SETDB1	KEGG_TIGHT_JUNCTION	-0.118562599724795	0.00270934192445043	82	NA	KIRC-FD
SF1	KEGG_TIGHT_JUNCTION	0.207561264224496	6.77698412546855e-06	99	Fav	KIRC-FD
SFMBT1	KEGG_TIGHT_JUNCTION	0.263784033639353	7.2333967863667e-05	97	NA	KIRC-FD
SFSWAP	KEGG_TIGHT_JUNCTION	-0.176289905226877	3.34774114078291e-06	100	NA	KIRC-FD
SGK1	KEGG_TIGHT_JUNCTION	0.462018202995254	1.40537925329281e-05	98	NA	KIRC-FD
SGSM3	KEGG_TIGHT_JUNCTION	-0.275249562450583	6.40090591984212e-06	98	NA	KIRC-FD
SH2B2	KEGG_TIGHT_JUNCTION	-0.275192202352601	0.000111430965951115	95	NA	KIRC-FD
SH2B3	KEGG_TIGHT_JUNCTION	0.126531540862271	0.0033836558043872	82	NA	KIRC-FD
SH3BP5	KEGG_TIGHT_JUNCTION	0.384707340971957	6.24083072280947e-06	100	NA	KIRC-FD
SH3GL1	KEGG_TIGHT_JUNCTION	-0.119073004330509	0.000158497159176556	94	NA	KIRC-FD
SH3RF1	KEGG_TIGHT_JUNCTION	0.443833190412473	1.62821691554091e-06	100	Fav	KIRC-FD
SHANK2	KEGG_TIGHT_JUNCTION	0.392235130376422	0.000199277329521999	95	NA	KIRC-FD
SHARPIN	KEGG_TIGHT_JUNCTION	-0.148803891853326	5.13084464171435e-05	96	NA	KIRC-FD
SHC1	KEGG_TIGHT_JUNCTION	-0.164431133641533	0.000307090364169861	95	Unfav	KIRC-FD
SHOC2	KEGG_TIGHT_JUNCTION	0.284028943717345	9.90862615030166e-06	96	NA	KIRC-FD
SIK1	KEGG_TIGHT_JUNCTION	0.267413386196647	0.000235582818952914	96	NA	KIRC-FD
SIK2	KEGG_TIGHT_JUNCTION	0.413182815206441	7.6002967836857e-06	98	NA	KIRC-FD
SIM1	KEGG_TIGHT_JUNCTION	0.196458601316182	1.42259700188478e-05	100	Fav	KIRC-FD
SIN3A	KEGG_TIGHT_JUNCTION	0.461666122976925	0.000406533950312273	92	Fav	KIRC-FD
SIPA1L2	KEGG_TIGHT_JUNCTION	0.252757000018588	0.000311406781035145	94	NA	KIRC-FD
SIRT1	KEGG_TIGHT_JUNCTION	0.159519106637328	7.88758717135492e-05	96	NA	KIRC-FD
SIRT2	KEGG_TIGHT_JUNCTION	-0.123715457945878	0.000185540398732841	97	NA	KIRC-FD
SIRT6	KEGG_TIGHT_JUNCTION	-0.084690704582758	0.000177012544564994	94	NA	KIRC-FD
SIRT7	KEGG_TIGHT_JUNCTION	-0.106366071311842	1.72906956954081e-06	100	NA	KIRC-FD
SIX2	KEGG_TIGHT_JUNCTION	-0.242776233485824	0.00182192168594997	85	NA	KIRC-FD
SKAP1	KEGG_TIGHT_JUNCTION	-0.304905452763509	0.000733908231632703	91	NA	KIRC-FD
SKI	KEGG_TIGHT_JUNCTION	0.352720881511988	9.86355488500599e-05	97	Fav	KIRC-FD
SKIL	KEGG_TIGHT_JUNCTION	0.200926714433196	0.000166259515871731	98	NA	KIRC-FD
SLC11A1	KEGG_TIGHT_JUNCTION	-0.0871730925417599	0.000242710780574761	97	NA	KIRC-FD
SLC12A2	KEGG_TIGHT_JUNCTION	0.387577836158373	3.65560813284176e-08	100	Fav	KIRC-FD
SLC22A17	KEGG_TIGHT_JUNCTION	-0.222417590188151	0.00278381508779194	81	NA	KIRC-FD
SLC2A4RG	KEGG_TIGHT_JUNCTION	-0.140988959111328	0.000244737574012478	97	NA	KIRC-FD
SLC30A9	KEGG_TIGHT_JUNCTION	0.0881729232874728	0.000842695571415017	91	NA	KIRC-FD
SLC44A2	KEGG_TIGHT_JUNCTION	0.263656285798183	5.32184780263595e-06	100	Fav	KIRC-FD
SLK	KEGG_TIGHT_JUNCTION	0.173178515064881	4.77563413740093e-07	100	Fav	KIRC-FD
SLTM	KEGG_TIGHT_JUNCTION	0.179576681981395	0.000917067687707949	87	Fav	KIRC-FD
SMAD1	KEGG_TIGHT_JUNCTION	0.235735563479236	2.6034981766339e-06	99	NA	KIRC-FD
SMAD2	KEGG_TIGHT_JUNCTION	0.310566866170709	1.59909921136706e-08	100	Fav	KIRC-FD
SMAD4	KEGG_TIGHT_JUNCTION	0.267797635500503	1.42001183905821e-07	100	Fav	KIRC-FD
SMAD5	KEGG_TIGHT_JUNCTION	0.222507555770155	0.00023862263455959	92	Fav	KIRC-FD
SMARCA1	KEGG_TIGHT_JUNCTION	0.140616909809963	3.72354660056328e-07	100	NA	KIRC-FD
SMARCA2	KEGG_TIGHT_JUNCTION	0.176453899102093	6.84880323276713e-10	100	Fav	KIRC-FD
SMARCA5	KEGG_TIGHT_JUNCTION	0.140669089163575	7.83342212061437e-08	100	Fav	KIRC-FD
SMARCAD1	KEGG_TIGHT_JUNCTION	0.152860534682466	0.000126407067986681	96	NA	KIRC-FD
SMARCAL1	KEGG_TIGHT_JUNCTION	-0.410371977118793	0.000873469995011459	91	NA	KIRC-FD
SMARCC1	KEGG_TIGHT_JUNCTION	0.159401106012361	1.57223340233896e-07	100	NA	KIRC-FD
SMARCE1	KEGG_TIGHT_JUNCTION	0.392638112257811	0.000205659636249373	95	NA	KIRC-FD
SMC1A	KEGG_TIGHT_JUNCTION	0.370076131663967	1.64336786253445e-05	99	NA	KIRC-FD
SMC3	KEGG_TIGHT_JUNCTION	0.266921518575479	1.77762979376736e-06	100	Fav	KIRC-FD
SMPD2	KEGG_TIGHT_JUNCTION	-0.251895995239381	1.06148854172493e-05	99	NA	KIRC-FD
SMURF2	KEGG_TIGHT_JUNCTION	0.155279661862092	3.63616379521599e-05	100	Fav	KIRC-FD
SNAI3	KEGG_TIGHT_JUNCTION	-0.179390557258401	0.000363210466128917	93	NA	KIRC-FD
[truncated: 582 more rows]
