# Supplementary material for: The Human Pathology Atlas for deciphering the prognostic features of human cancers
Source: eBioMedicine. 2024 Dec 10;111:105495. doi: 10.1016/j.ebiom.2024.105495 (PMC11683280; doi:10.1016/j.ebiom.2024.105495)
Supplement: Supplementary Table S7 [file mmc7.xlsx]

## Sheet: Table S7
Table S7. The prognostic pathway regulatory network of LIHC.
TRs	Pathway	Slope	pvalue	edge_weights	Prog.category	Dataset
AATF	KEGG_PURINE_METABOLISM	0.219635232341085	3.22493763390111e-21	100	Unfav	LIHC
ABCA1	KEGG_PURINE_METABOLISM	-0.257752830017605	3.10427321790546e-08	100	NA	LIHC
ABCC9	KEGG_PURINE_METABOLISM	-0.0999238514751154	8.87950474387767e-08	100	NA	LIHC
ABCG4	KEGG_PURINE_METABOLISM	-0.19782334452762	1.3043441085609e-06	100	NA	LIHC
ABL2	KEGG_PURINE_METABOLISM	0.160516768393434	6.46951489910895e-06	100	NA	LIHC
ABLIM3	KEGG_PURINE_METABOLISM	-0.165796478080576	5.60089108460374e-09	100	NA	LIHC
ABRAXAS1	KEGG_PURINE_METABOLISM	0.23893014540194	1.03890189813789e-08	100	Unfav	LIHC
ABT1	KEGG_PURINE_METABOLISM	0.167228715667714	1.44196753038053e-07	100	NA	LIHC
ACAD8	KEGG_PURINE_METABOLISM	-0.122353003157634	1.81711027005506e-07	99	NA	LIHC
ACAP3	KEGG_PURINE_METABOLISM	0.239576188153636	3.86026384663648e-05	99	NA	LIHC
ACIN1	KEGG_PURINE_METABOLISM	0.109599553386611	0.000542794863627162	91	Unfav	LIHC
ACKR1	KEGG_PURINE_METABOLISM	-0.208112726057679	4.82470194097253e-05	99	Fav	LIHC
ACKR3	KEGG_PURINE_METABOLISM	-0.232045668249031	0.00091363104494065	98	NA	LIHC
ACSL6	KEGG_PURINE_METABOLISM	-0.162051321327262	0.000212400895014301	100	NA	LIHC
ACTL6A	KEGG_PURINE_METABOLISM	0.196048573569766	1.86061614403049e-12	100	Unfav	LIHC
ACTL6B	KEGG_PURINE_METABOLISM	1.14169125823047	2.0969889532404e-05	100	NA	LIHC
ACTR5	KEGG_PURINE_METABOLISM	0.187384819091331	4.28536216403982e-14	100	Unfav	LIHC
ACVR1	KEGG_PURINE_METABOLISM	-0.0891211850543929	0.00505887501273892	83	Unfav	LIHC
ACVR1B	KEGG_PURINE_METABOLISM	-0.269287768997224	1.53136479702682e-06	100	NA	LIHC
ACVR2A	KEGG_PURINE_METABOLISM	-0.247791658564677	4.42506820394068e-06	100	NA	LIHC
ACVRL1	KEGG_PURINE_METABOLISM	-0.150811183253374	0.000221430691823791	97	NA	LIHC
ADAMTS1	KEGG_PURINE_METABOLISM	-0.206787317589162	3.24564479295002e-11	100	NA	LIHC
ADCY1	KEGG_PURINE_METABOLISM	-0.341964589764207	1.51447439076341e-08	100	NA	LIHC
ADCY10	KEGG_PURINE_METABOLISM	-0.169456850285019	3.43606430586658e-06	100	NA	LIHC
ADCY2	KEGG_PURINE_METABOLISM	-0.394123374611137	5.17106871003893e-05	98	NA	LIHC
ADCY3	KEGG_PURINE_METABOLISM	-0.11360393560186	0.00128716206305586	96	NA	LIHC
ADCY4	KEGG_PURINE_METABOLISM	-0.283268470488098	3.26738041269293e-06	100	NA	LIHC
ADCY5	KEGG_PURINE_METABOLISM	-0.440297564200129	3.34823800478976e-07	100	NA	LIHC
ADCY6	KEGG_PURINE_METABOLISM	0.107053311022715	1.63483482931221e-05	98	NA	LIHC
ADCY9	KEGG_PURINE_METABOLISM	-0.142026892579086	8.15579639765849e-09	100	NA	LIHC
ADCYAP1	KEGG_PURINE_METABOLISM	-0.615821435305341	4.8159178469316e-11	100	NA	LIHC
ADGRA2	KEGG_PURINE_METABOLISM	-0.0911641161358695	9.16523607276086e-05	99	NA	LIHC
ADGRA3	KEGG_PURINE_METABOLISM	-0.152360788421243	2.54664048740368e-14	100	NA	LIHC
ADGRB1	KEGG_PURINE_METABOLISM	-0.224171775601475	0.000668564302687445	96	NA	LIHC
ADGRB3	KEGG_PURINE_METABOLISM	-0.463940306254477	6.50549724802007e-07	100	NA	LIHC
ADGRD1	KEGG_PURINE_METABOLISM	-0.253489742642923	0.000331900502793792	96	Unfav	LIHC
ADGRE3	KEGG_PURINE_METABOLISM	-0.372126782450704	0.000950075900940426	84	NA	LIHC
ADGRG3	KEGG_PURINE_METABOLISM	-0.536128585913733	7.10710857436724e-08	100	Unfav	LIHC
ADGRG4	KEGG_PURINE_METABOLISM	-1.11782660974059	3.88254428461876e-09	100	NA	LIHC
ADGRG6	KEGG_PURINE_METABOLISM	-0.252576160620962	5.98449190969308e-09	100	NA	LIHC
ADGRG7	KEGG_PURINE_METABOLISM	-0.146088837159271	2.62085140206913e-13	100	NA	LIHC
ADGRL1	KEGG_PURINE_METABOLISM	0.167494755804338	0.00121072285320639	95	NA	LIHC
ADGRL2	KEGG_PURINE_METABOLISM	-0.259365653908534	1.18030495361056e-07	100	Unfav	LIHC
ADGRL4	KEGG_PURINE_METABOLISM	-0.12370160217551	2.2820850063286e-06	100	NA	LIHC
ADGRV1	KEGG_PURINE_METABOLISM	-0.322287083870618	2.42700658646214e-11	100	NA	LIHC
ADH1A	KEGG_PURINE_METABOLISM	-0.0564288240848087	1.17413975711917e-12	100	Fav	LIHC
ADIPOQ	KEGG_PURINE_METABOLISM	-0.706130834335103	0.000176909546198475	98	NA	LIHC
ADIPOR2	KEGG_PURINE_METABOLISM	-0.28073294094861	1.6585953962112e-09	100	NA	LIHC
ADM2	KEGG_PURINE_METABOLISM	0.193877027331961	1.32683442872507e-06	100	NA	LIHC
ADORA2B	KEGG_PURINE_METABOLISM	0.171782364286547	8.53928213971532e-05	99	NA	LIHC
ADRA1A	KEGG_PURINE_METABOLISM	-0.0848781146452267	2.56281389479365e-12	100	Fav	LIHC
ADRA1B	KEGG_PURINE_METABOLISM	-0.305109572055995	1.63042385129489e-13	100	Fav	LIHC
ADRA2A	KEGG_PURINE_METABOLISM	-0.249511635880781	1.69728000348921e-06	100	NA	LIHC
ADRA2B	KEGG_PURINE_METABOLISM	-0.29651393300365	5.70840601924049e-12	100	NA	LIHC
ADRA2C	KEGG_PURINE_METABOLISM	0.269326374932941	1.8602644830194e-08	100	NA	LIHC
ADRB1	KEGG_PURINE_METABOLISM	-0.361340440533515	2.68178481991859e-12	100	NA	LIHC
ADRB2	KEGG_PURINE_METABOLISM	-0.113625782180682	1.69953753320578e-06	100	NA	LIHC
AEBP1	KEGG_PURINE_METABOLISM	-0.0745363642284647	9.26152414017622e-07	100	NA	LIHC
AFAP1L2	KEGG_PURINE_METABOLISM	-0.1781544193622	3.90891127293831e-06	100	NA	LIHC
AFF1	KEGG_PURINE_METABOLISM	-0.162822540269204	1.62015284546593e-13	100	NA	LIHC
AFF4	KEGG_PURINE_METABOLISM	-0.162500824612649	5.75410066645925e-10	100	NA	LIHC
AFP	KEGG_PURINE_METABOLISM	0.102218726582718	0.000154405787853811	97	NA	LIHC
AGAP1	KEGG_PURINE_METABOLISM	0.226835786034148	1.8304423566237e-06	100	Unfav	LIHC
AGAP3	KEGG_PURINE_METABOLISM	0.225066476073863	8.11670580056153e-05	95	Unfav	LIHC
AGFG1	KEGG_PURINE_METABOLISM	0.159316470744382	0.00139506856090975	85	Unfav	LIHC
AGO2	KEGG_PURINE_METABOLISM	0.217707962429906	2.1540410844943e-14	100	NA	LIHC
AGPAT1	KEGG_PURINE_METABOLISM	0.480538897934149	1.61658208176458e-14	100	Unfav	LIHC
AGRN	KEGG_PURINE_METABOLISM	0.0793886397497403	9.67493869399137e-05	98	Unfav	LIHC
AGT	KEGG_PURINE_METABOLISM	-0.201290954616067	1.62013588402611e-07	100	NA	LIHC
AGTR1	KEGG_PURINE_METABOLISM	-0.2324936481961	1.54543488157268e-10	100	NA	LIHC
AHR	KEGG_PURINE_METABOLISM	-0.08277341805969	0.000333552888253588	94	NA	LIHC
AHRR	KEGG_PURINE_METABOLISM	0.433925544083744	1.08781838712074e-05	100	NA	LIHC
AIDA	KEGG_PURINE_METABOLISM	0.235689812806016	0.000447805901894309	93	NA	LIHC
AIFM2	KEGG_PURINE_METABOLISM	0.195317574128781	3.22244659956693e-05	100	Unfav	LIHC
AIMP1	KEGG_PURINE_METABOLISM	0.149404836291961	0.000860387173631628	94	NA	LIHC
AJUBA	KEGG_PURINE_METABOLISM	-0.2222153782831	8.53127288431268e-05	99	Unfav	LIHC
AKAP11	KEGG_PURINE_METABOLISM	-0.15178784158686	3.04066041919872e-07	100	NA	LIHC
AKAP13	KEGG_PURINE_METABOLISM	-0.186503732386807	1.83649926241592e-12	100	NA	LIHC
AKAP3	KEGG_PURINE_METABOLISM	-0.253288381935657	1.26984615933311e-07	100	NA	LIHC
AKAP7	KEGG_PURINE_METABOLISM	-0.393657033476349	9.54249862921829e-06	100	NA	LIHC
AKAP9	KEGG_PURINE_METABOLISM	-0.186119620679281	3.81002244904774e-09	100	NA	LIHC
AKNA	KEGG_PURINE_METABOLISM	-0.270928623394461	4.3536113347599e-06	100	NA	LIHC
AKT1	KEGG_PURINE_METABOLISM	-0.278589449491163	3.46728362624639e-13	100	Unfav	LIHC
AKT1S1	KEGG_PURINE_METABOLISM	0.29529756574771	1.20204203738714e-10	100	Unfav	LIHC
AKT2	KEGG_PURINE_METABOLISM	-0.151864100304405	0.000161717612602121	97	NA	LIHC
AKT3	KEGG_PURINE_METABOLISM	-0.300222007300842	1.79573761517756e-07	100	NA	LIHC
ALCAM	KEGG_PURINE_METABOLISM	0.395523530405428	2.63981804429381e-07	100	NA	LIHC
ALX1	KEGG_PURINE_METABOLISM	0.507635309044931	7.59001734299002e-07	100	NA	LIHC
ALX4	KEGG_PURINE_METABOLISM	0.545751883381992	0.0064202650767862	85	NA	LIHC
AMBP	KEGG_PURINE_METABOLISM	-0.0750019690138992	1.4319183152312e-07	100	NA	LIHC
AMFR	KEGG_PURINE_METABOLISM	-0.168748959958406	1.45024366873854e-08	100	NA	LIHC
AMHR2	KEGG_PURINE_METABOLISM	-0.373744180424055	0.000166584218914199	98	NA	LIHC
ANG	KEGG_PURINE_METABOLISM	-0.107223301740327	2.39767456102313e-10	100	Fav	LIHC
ANGPTL3	KEGG_PURINE_METABOLISM	-0.112206815788052	2.59053464036767e-09	100	NA	LIHC
ANGPTL4	KEGG_PURINE_METABOLISM	-0.161151455835762	2.36249563929234e-09	100	NA	LIHC
ANGPTL6	KEGG_PURINE_METABOLISM	-0.216397223305893	1.00367380357596e-15	100	NA	LIHC
ANK3	KEGG_PURINE_METABOLISM	-0.492115432024277	2.11389702715962e-11	100	NA	LIHC
ANKZF1	KEGG_PURINE_METABOLISM	0.223006489155599	3.60813972079626e-08	100	Unfav	LIHC
ANP32A	KEGG_PURINE_METABOLISM	0.222861294085273	3.90430280415725e-08	100	NA	LIHC
ANTXR1	KEGG_PURINE_METABOLISM	-0.103957243956513	3.50551158962885e-06	100	NA	LIHC
ANXA1	KEGG_PURINE_METABOLISM	-0.196564318891837	7.53017049441234e-05	99	NA	LIHC
ANXA3	KEGG_PURINE_METABOLISM	-0.24564466550387	3.49617293664378e-07	100	NA	LIHC
ANXA5	KEGG_PURINE_METABOLISM	0.107619142017381	0.000151358188088804	98	Unfav	LIHC
ANXA9	KEGG_PURINE_METABOLISM	0.407102071297648	4.34885036931453e-05	98	NA	LIHC
AP3S1	KEGG_PURINE_METABOLISM	0.106243883769057	0.00434182233210665	87	Unfav	LIHC
APBA3	KEGG_PURINE_METABOLISM	0.274044771502814	7.30196408340659e-05	95	NA	LIHC
APBB1	KEGG_PURINE_METABOLISM	0.613066912737229	7.54719601649659e-11	100	NA	LIHC
APBB1IP	KEGG_PURINE_METABOLISM	-0.370860644037255	2.00839914343659e-11	100	NA	LIHC
APBB2	KEGG_PURINE_METABOLISM	-0.141481778467498	5.37983814306528e-08	100	NA	LIHC
APC	KEGG_PURINE_METABOLISM	-0.203403648176476	5.64694336669262e-07	100	NA	LIHC
APEX1	KEGG_PURINE_METABOLISM	0.290330023490755	3.99678529434829e-13	100	Unfav	LIHC
APH1A	KEGG_PURINE_METABOLISM	0.301747354883648	1.63664578702825e-05	99	NA	LIHC
APLNR	KEGG_PURINE_METABOLISM	-0.229744117144176	2.77597560723865e-09	100	NA	LIHC
APLP2	KEGG_PURINE_METABOLISM	-0.220247239538746	1.87090203206537e-08	100	Unfav	LIHC
APOA1	KEGG_PURINE_METABOLISM	-0.111059252556538	2.14956426916465e-10	100	NA	LIHC
APOL3	KEGG_PURINE_METABOLISM	-0.217686068438843	5.53842491803485e-08	100	NA	LIHC
APP	KEGG_PURINE_METABOLISM	-0.182287970367332	7.82529328344853e-06	100	NA	LIHC
AR	KEGG_PURINE_METABOLISM	-0.0803198825681848	1.8174562956507e-09	100	NA	LIHC
ARAF	KEGG_PURINE_METABOLISM	-0.108657952701895	1.01286875618205e-05	99	NA	LIHC
ARAP1	KEGG_PURINE_METABOLISM	0.234326671094988	3.92091484896122e-06	100	Unfav	LIHC
ARAP2	KEGG_PURINE_METABOLISM	-0.145097198491119	4.14593580659866e-05	99	NA	LIHC
ARAP3	KEGG_PURINE_METABOLISM	-0.167978679137298	0.000286303745702972	96	NA	LIHC
ARF1	KEGG_PURINE_METABOLISM	0.203403588430242	0.000444825865131903	92	NA	LIHC
ARF3	KEGG_PURINE_METABOLISM	0.170383677383343	3.45645880655844e-07	100	NA	LIHC
ARF6	KEGG_PURINE_METABOLISM	-0.398560544846359	8.24914986398192e-09	100	NA	LIHC
ARFGAP1	KEGG_PURINE_METABOLISM	0.155798868006432	2.50580281900308e-09	100	Unfav	LIHC
ARFGEF1	KEGG_PURINE_METABOLISM	0.291752859304957	5.42975835598194e-08	100	NA	LIHC
ARFIP2	KEGG_PURINE_METABOLISM	0.345766850452408	1.50065438685188e-15	100	Unfav	LIHC
ARFRP1	KEGG_PURINE_METABOLISM	0.164458438556333	8.4364551781733e-09	100	Unfav	LIHC
ARHGAP10	KEGG_PURINE_METABOLISM	-0.328956563771635	2.70889231773492e-09	100	NA	LIHC
ARHGAP11A	KEGG_PURINE_METABOLISM	0.184939212133943	1.71942420805325e-05	99	NA	LIHC
ARHGAP15	KEGG_PURINE_METABOLISM	-0.260943995913372	0.000186640318391035	98	NA	LIHC
ARHGAP20	KEGG_PURINE_METABOLISM	-0.182659088673501	2.99882675622093e-14	100	NA	LIHC
ARHGAP21	KEGG_PURINE_METABOLISM	-0.179466362270457	1.47705214284632e-06	99	NA	LIHC
ARHGAP23	KEGG_PURINE_METABOLISM	-0.166435155015102	9.07021516607039e-06	100	NA	LIHC
ARHGAP24	KEGG_PURINE_METABOLISM	-0.307372915859817	5.58415044548761e-14	100	NA	LIHC
ARHGAP25	KEGG_PURINE_METABOLISM	-0.224526638756022	0.000156608048776475	96	NA	LIHC
ARHGAP29	KEGG_PURINE_METABOLISM	-0.141921588191384	1.53554322285142e-06	100	NA	LIHC
ARHGAP31	KEGG_PURINE_METABOLISM	-0.163246244835896	2.52941709829059e-06	100	NA	LIHC
ARHGAP32	KEGG_PURINE_METABOLISM	-0.0693427599174276	0.00178134662363688	84	NA	LIHC
ARHGAP33	KEGG_PURINE_METABOLISM	0.129248669103707	3.09520305319573e-05	100	NA	LIHC
ARHGAP39	KEGG_PURINE_METABOLISM	0.213309219837273	2.57907539195366e-12	100	Unfav	LIHC
ARHGAP42	KEGG_PURINE_METABOLISM	-0.164114977969688	3.1570661123636e-08	100	NA	LIHC
ARHGAP44	KEGG_PURINE_METABOLISM	-0.255223563471378	9.82409981704421e-06	99	NA	LIHC
ARHGAP5	KEGG_PURINE_METABOLISM	-0.128974007319177	1.57990351186239e-07	100	NA	LIHC
ARHGAP6	KEGG_PURINE_METABOLISM	-0.209521802637571	8.69237205722788e-07	100	NA	LIHC
ARHGDIA	KEGG_PURINE_METABOLISM	0.294113778832875	1.7755808648984e-06	99	Unfav	LIHC
ARHGEF10	KEGG_PURINE_METABOLISM	-0.248840879885314	6.89608605492113e-06	100	NA	LIHC
ARHGEF10L	KEGG_PURINE_METABOLISM	-0.24848753396516	2.81071105322999e-10	100	NA	LIHC
ARHGEF11	KEGG_PURINE_METABOLISM	0.122281751360909	4.08424404932135e-06	99	NA	LIHC
ARHGEF12	KEGG_PURINE_METABOLISM	-0.179063024837746	1.58141252783349e-13	100	NA	LIHC
ARHGEF15	KEGG_PURINE_METABOLISM	-0.0965633735521088	7.6112156970701e-06	100	NA	LIHC
ARHGEF2	KEGG_PURINE_METABOLISM	0.115061651090586	7.10343982101917e-07	100	Unfav	LIHC
ARHGEF25	KEGG_PURINE_METABOLISM	-0.0898814011075611	0.00453370734455255	83	NA	LIHC
ARHGEF37	KEGG_PURINE_METABOLISM	-0.2208844345333	0.00068026641289393	93	NA	LIHC
ARHGEF39	KEGG_PURINE_METABOLISM	0.240046321096263	6.42592708215305e-15	100	Unfav	LIHC
ARHGEF4	KEGG_PURINE_METABOLISM	-0.318764921806252	0.000119876851491933	100	NA	LIHC
ARHGEF6	KEGG_PURINE_METABOLISM	-0.334989792564474	1.62239408171684e-09	100	NA	LIHC
ARHGEF7	KEGG_PURINE_METABOLISM	-0.184715481206043	3.64630927051069e-05	98	NA	LIHC
ARHGEF9	KEGG_PURINE_METABOLISM	-0.212631229776912	1.84047855884769e-05	100	NA	LIHC
ARID1B	KEGG_PURINE_METABOLISM	-0.114588823031128	0.000247594351024725	94	Unfav	LIHC
ARID3A	KEGG_PURINE_METABOLISM	0.127460388021637	1.36922699840526e-06	100	NA	LIHC
ARID3C	KEGG_PURINE_METABOLISM	-0.0656273524795217	1.90984658928536e-10	100	NA	LIHC
ARID4A	KEGG_PURINE_METABOLISM	-0.114135594223569	3.35260241959921e-10	100	NA	LIHC
2,00 ARL	KEGG_PURINE_METABOLISM	0.109641536609777	5.25071747895994e-05	99	Unfav	LIHC
3,00 ARL	KEGG_PURINE_METABOLISM	0.24381081619465	1.66726685333384e-11	100	NA	LIHC
ARL4A	KEGG_PURINE_METABOLISM	0.277509230242935	8.02368930128285e-09	100	NA	LIHC
ARL4D	KEGG_PURINE_METABOLISM	-0.114696145290514	0.000538092425835994	96	NA	LIHC
ARL5B	KEGG_PURINE_METABOLISM	-0.149759876099619	1.69765903239439e-08	100	Unfav	LIHC
ARL8A	KEGG_PURINE_METABOLISM	-0.192923198849869	0.00486319781489895	82	Unfav	LIHC
ARL8B	KEGG_PURINE_METABOLISM	0.237858082659777	6.2414830767327e-05	93	Unfav	LIHC
ARNT	KEGG_PURINE_METABOLISM	-0.169149061758617	1.72630837353749e-06	100	NA	LIHC
ARNTL	KEGG_PURINE_METABOLISM	-0.138062126249027	0.00267166778131129	82	NA	LIHC
ARRDC2	KEGG_PURINE_METABOLISM	-0.0985684714422896	0.00511444913411703	81	NA	LIHC
ARTN	KEGG_PURINE_METABOLISM	0.236079719259565	8.63963755998576e-06	100	NA	LIHC
ASAH2	KEGG_PURINE_METABOLISM	-0.195516980923592	0.00010700463385674	97	NA	LIHC
ASAP1	KEGG_PURINE_METABOLISM	0.100666145914578	7.19750913863184e-06	100	Unfav	LIHC
ASAP2	KEGG_PURINE_METABOLISM	0.0869583540473817	0.00400732001497264	84	NA	LIHC
ASB1	KEGG_PURINE_METABOLISM	0.442828215904043	2.23219153618e-08	100	Unfav	LIHC
ASB11	KEGG_PURINE_METABOLISM	0.566866696750125	0.000764724896102915	90	NA	LIHC
ASB13	KEGG_PURINE_METABOLISM	-0.111798225213066	1.42938169507727e-05	99	NA	LIHC
ASB15	KEGG_PURINE_METABOLISM	-0.804184922406098	1.78435976007369e-08	100	NA	LIHC
ASB16	KEGG_PURINE_METABOLISM	0.200742206187179	1.68237585755886e-05	99	NA	LIHC
ASB4	KEGG_PURINE_METABOLISM	-0.238151959434183	2.47471524018361e-07	100	NA	LIHC
ASB6	KEGG_PURINE_METABOLISM	0.187511920513503	1.33238031264944e-06	98	Unfav	LIHC
ASB7	KEGG_PURINE_METABOLISM	-0.148284679553785	1.62326860973616e-05	99	NA	LIHC
ASB8	KEGG_PURINE_METABOLISM	-0.119855788837341	0.000565789914591614	85	NA	LIHC
ASB9	KEGG_PURINE_METABOLISM	-0.263220035822262	0.00166027437239055	89	NA	LIHC
ASCC1	KEGG_PURINE_METABOLISM	-0.307766673522594	4.78529929131734e-07	99	NA	LIHC
ASCL1	KEGG_PURINE_METABOLISM	-0.204830941522775	2.70033103215942e-06	100	NA	LIHC
ASCL3	KEGG_PURINE_METABOLISM	0.751360859969227	0.00134403305515032	93	NA	LIHC
ASF1A	KEGG_PURINE_METABOLISM	0.402871089980234	0.000133550003753384	97	Unfav	LIHC
ASF1B	KEGG_PURINE_METABOLISM	0.0973411690289854	1.81763509524143e-10	100	Unfav	LIHC
ASGR2	KEGG_PURINE_METABOLISM	-0.142838669954432	1.039529126522e-08	100	Fav	LIHC
ASH2L	KEGG_PURINE_METABOLISM	-0.376472000574032	2.62562594492886e-18	100	NA	LIHC
ASIC1	KEGG_PURINE_METABOLISM	0.244139935376721	1.8936938567319e-10	100	NA	LIHC
ASIC2	KEGG_PURINE_METABOLISM	-0.248749430558026	3.35705849460272e-06	100	NA	LIHC
ASMTL	KEGG_PURINE_METABOLISM	-0.124535251549478	1.08411944382538e-07	100	NA	LIHC
ASXL1	KEGG_PURINE_METABOLISM	0.0985561470000271	3.11271227678933e-07	100	NA	LIHC
ASXL3	KEGG_PURINE_METABOLISM	-0.215544164910906	4.89259359081991e-12	100	NA	LIHC
ASZ1	KEGG_PURINE_METABOLISM	0.824335433737792	3.22013267456462e-06	100	NA	LIHC
ATAD2	KEGG_PURINE_METABOLISM	0.23085666058301	3.9409320240826e-07	100	NA	LIHC
ATF3	KEGG_PURINE_METABOLISM	-0.351782955866528	5.27368415436888e-12	100	NA	LIHC
ATF4	KEGG_PURINE_METABOLISM	0.094729184651496	4.18667294755641e-06	99	Unfav	LIHC
ATF5	KEGG_PURINE_METABOLISM	-0.342378894850428	1.77842024851769e-14	100	NA	LIHC
ATF6	KEGG_PURINE_METABOLISM	-0.159714599803318	1.10473145608974e-06	99	NA	LIHC
ATF6B	KEGG_PURINE_METABOLISM	0.266574973764551	1.56322992644799e-07	100	NA	LIHC
ATF7IP2	KEGG_PURINE_METABOLISM	-0.186493785700215	3.44898901460657e-12	100	NA	LIHC
ATG5	KEGG_PURINE_METABOLISM	-0.287277283067041	7.58817966016929e-10	100	NA	LIHC
ATIC	KEGG_PURINE_METABOLISM	0.170344025593365	2.07989693114785e-23	100	Unfav	LIHC
ATM	KEGG_PURINE_METABOLISM	-0.100269340410236	5.36320301181175e-05	98	Unfav	LIHC
ATOH7	KEGG_PURINE_METABOLISM	-0.348004601088259	3.76551904069547e-11	100	NA	LIHC
ATOH8	KEGG_PURINE_METABOLISM	-0.187085193119755	6.62231962396113e-13	100	NA	LIHC
ATP2A1	KEGG_PURINE_METABOLISM	0.386138033393225	1.18523734431625e-05	100	NA	LIHC
ATP8B1	KEGG_PURINE_METABOLISM	-0.150798795672381	0.000246179107566134	97	NA	LIHC
ATRIP	KEGG_PURINE_METABOLISM	0.240360474971993	5.56764615116303e-12	100	NA	LIHC
ATRNL1	KEGG_PURINE_METABOLISM	-0.319529041145841	1.69682364291356e-05	100	NA	LIHC
ATXN3	KEGG_PURINE_METABOLISM	-0.110534617196319	1.8108094266686e-16	100	NA	LIHC
ATXN7	KEGG_PURINE_METABOLISM	-0.121415904411833	1.10995823202595e-09	100	NA	LIHC
ATXN7L3	KEGG_PURINE_METABOLISM	0.107269878746433	2.69956125892176e-11	100	Unfav	LIHC
AURKA	KEGG_PURINE_METABOLISM	0.358193917114859	8.56315917324664e-14	100	Unfav	LIHC
AURKB	KEGG_PURINE_METABOLISM	0.13165109980584	2.14507122953503e-12	100	Unfav	LIHC
AVP	KEGG_PURINE_METABOLISM	0.394462400794369	0.00182085633141866	84	NA	LIHC
AVPR1A	KEGG_PURINE_METABOLISM	-0.180971675253106	5.27622260123005e-10	100	NA	LIHC
AVPR2	KEGG_PURINE_METABOLISM	-0.325285359528252	1.83295491455346e-07	100	NA	LIHC
AXIN1	KEGG_PURINE_METABOLISM	0.213014803228059	1.33512989439164e-09	100	Unfav	LIHC
AXL	KEGG_PURINE_METABOLISM	-0.16040856868743	6.32876754268566e-06	100	NA	LIHC
AZU1	KEGG_PURINE_METABOLISM	-0.684942206841776	5.64416871887219e-05	100	NA	LIHC
B2M	KEGG_PURINE_METABOLISM	-0.141690469900776	5.67691951829854e-08	100	NA	LIHC
BABAM2	KEGG_PURINE_METABOLISM	0.197440188584802	1.75287395383059e-09	100	Unfav	LIHC
BACH2	KEGG_PURINE_METABOLISM	-0.550040199476908	9.08541856394079e-11	100	NA	LIHC
BAG4	KEGG_PURINE_METABOLISM	-0.207076540374038	8.22906381613469e-06	99	NA	LIHC
BAIAP2	KEGG_PURINE_METABOLISM	-0.247793714878603	8.36133733504516e-06	98	NA	LIHC
BAIAP2L2	KEGG_PURINE_METABOLISM	0.15382738562524	0.000180579264558801	99	NA	LIHC
BAIAP3	KEGG_PURINE_METABOLISM	-0.130640625001584	0.000152240653100484	98	NA	LIHC
BAK1	KEGG_PURINE_METABOLISM	0.148058625841136	1.73194722225086e-11	100	Unfav	LIHC
BAMBI	KEGG_PURINE_METABOLISM	0.246771977917375	1.24849217519996e-05	100	Unfav	LIHC
BAP1	KEGG_PURINE_METABOLISM	0.213789731210259	6.1022742393653e-08	100	NA	LIHC
BARHL2	KEGG_PURINE_METABOLISM	0.570438567617374	6.58262815503521e-10	100	NA	LIHC
BARX2	KEGG_PURINE_METABOLISM	-0.173418060131038	0.000735836814125212	91	NA	LIHC
BASP1	KEGG_PURINE_METABOLISM	-0.0665984785401655	4.15757855707721e-06	100	NA	LIHC
BAX	KEGG_PURINE_METABOLISM	0.133387025128491	3.11383133793904e-06	99	Unfav	LIHC
BAZ1A	KEGG_PURINE_METABOLISM	-0.163998358659553	1.98920509492292e-08	100	Unfav	LIHC
BAZ2A	KEGG_PURINE_METABOLISM	0.0715714090942647	0.000246776740626297	94	NA	LIHC
BAZ2B	KEGG_PURINE_METABOLISM	-0.206947241559332	2.89805797784737e-12	100	NA	LIHC
BBC3	KEGG_PURINE_METABOLISM	0.107973338975482	0.000707229252769917	90	NA	LIHC
BCAR3	KEGG_PURINE_METABOLISM	-0.313995323724841	1.45920111308936e-08	100	Unfav	LIHC
BCKDK	KEGG_PURINE_METABOLISM	-0.106475580960718	0.00322708942589319	81	NA	LIHC
BCL2	KEGG_PURINE_METABOLISM	-0.486496425221974	5.77977718769747e-14	100	NA	LIHC
BCL2L10	KEGG_PURINE_METABOLISM	-0.358348185115501	3.3967796915519e-07	100	NA	LIHC
BCL2L11	KEGG_PURINE_METABOLISM	-0.234215224426911	0.000505265204943475	96	NA	LIHC
BCL2L13	KEGG_PURINE_METABOLISM	-0.143614872078928	2.12910142073445e-05	99	NA	LIHC
BCL3	KEGG_PURINE_METABOLISM	-0.117951175282284	0.000710995001672417	88	NA	LIHC
BCL6B	KEGG_PURINE_METABOLISM	-0.0890065938593009	1.62532781202133e-05	100	NA	LIHC
BCL9	KEGG_PURINE_METABOLISM	0.114604598625282	4.89262314911302e-06	100	Unfav	LIHC
BCLAF1	KEGG_PURINE_METABOLISM	-0.0924540805511713	0.00175771244647218	91	NA	LIHC
BCR	KEGG_PURINE_METABOLISM	0.124835840940532	0.00212618033664249	90	NA	LIHC
BEX3	KEGG_PURINE_METABOLISM	0.258556891518272	4.70618132493131e-08	100	NA	LIHC
BHLHE22	KEGG_PURINE_METABOLISM	-0.1966148419842	1.56873977234129e-06	100	NA	LIHC
BHLHE40	KEGG_PURINE_METABOLISM	-0.570235788386915	1.31403886156905e-17	100	NA	LIHC
BLK	KEGG_PURINE_METABOLISM	-0.451412111949945	0.0011603464415518	93	NA	LIHC
BLM	KEGG_PURINE_METABOLISM	0.170442612774347	5.10180808699887e-07	100	NA	LIHC
BLNK	KEGG_PURINE_METABOLISM	-0.32339083322395	5.57632563853056e-15	100	NA	LIHC
BMP10	KEGG_PURINE_METABOLISM	-0.3778656197668	2.64705423457645e-21	100	NA	LIHC
BMP2	KEGG_PURINE_METABOLISM	-0.399773246510481	0.000241731408716468	98	NA	LIHC
BMP3	KEGG_PURINE_METABOLISM	-1.21679089212703	5.0369973969403e-10	100	NA	LIHC
BMP4	KEGG_PURINE_METABOLISM	0.152120320411935	0.00177406404489951	95	NA	LIHC
BMPR1B	KEGG_PURINE_METABOLISM	-0.33200376551053	7.65900461151611e-05	98	NA	LIHC
BMPR2	KEGG_PURINE_METABOLISM	-0.162165610122703	1.70501170587548e-07	100	NA	LIHC
BMX	KEGG_PURINE_METABOLISM	-0.351594036660484	6.50755058646581e-08	100	NA	LIHC
BNC1	KEGG_PURINE_METABOLISM	-0.382256971336242	1.16330774216449e-08	100	NA	LIHC
BNC2	KEGG_PURINE_METABOLISM	-0.263339136672514	2.27276962558365e-05	100	NA	LIHC
BNIP3	KEGG_PURINE_METABOLISM	-0.145124958171938	9.45841259985545e-07	100	NA	LIHC
BRAP	KEGG_PURINE_METABOLISM	0.482809711704056	2.94644443224326e-16	100	Unfav	LIHC
BRCA1	KEGG_PURINE_METABOLISM	0.391904147932729	3.9328379950765e-07	100	Unfav	LIHC
BRCA2	KEGG_PURINE_METABOLISM	0.118123968994411	1.08396205002141e-05	100	NA	LIHC
BRD7	KEGG_PURINE_METABOLISM	0.247103246099467	3.68487883227648e-05	98	Unfav	LIHC
BRD8	KEGG_PURINE_METABOLISM	0.249236039800292	1.31185880893417e-09	100	Unfav	LIHC
BRDT	KEGG_PURINE_METABOLISM	0.501176120469528	0.00130936054407729	89	NA	LIHC
BRMS1L	KEGG_PURINE_METABOLISM	-0.146571193864662	3.09279846485033e-07	100	Unfav	LIHC
BRPF1	KEGG_PURINE_METABOLISM	0.260320589963612	2.0246764827268e-07	100	Unfav	LIHC
BRS3	KEGG_PURINE_METABOLISM	0.586631125434863	8.38724834581754e-10	100	NA	LIHC
BRSK1	KEGG_PURINE_METABOLISM	0.173810620471861	2.0640520005021e-07	100	Unfav	LIHC
BRWD1	KEGG_PURINE_METABOLISM	-0.127429183510901	3.06911719520973e-15	100	NA	LIHC
BSG	KEGG_PURINE_METABOLISM	0.157387418565017	8.53417845718717e-10	100	Unfav	LIHC
BTAF1	KEGG_PURINE_METABOLISM	-0.113563356956701	0.000417598220718279	96	NA	LIHC
BTF3	KEGG_PURINE_METABOLISM	0.201194926653736	1.05182775953814e-14	100	Unfav	LIHC
BTG1	KEGG_PURINE_METABOLISM	-0.0987048988073916	0.00205983153359111	86	NA	LIHC
BTG2	KEGG_PURINE_METABOLISM	-0.130926284340674	0.00281534332773721	85	NA	LIHC
BUB1B	KEGG_PURINE_METABOLISM	0.145013652429928	1.3375152863191e-11	100	Unfav	LIHC
BUD31	KEGG_PURINE_METABOLISM	0.194274039056785	2.45387122778373e-12	100	NA	LIHC
BZW1	KEGG_PURINE_METABOLISM	-0.273548266597824	3.63783950758653e-09	100	NA	LIHC
C1QBP	KEGG_PURINE_METABOLISM	0.1547841486686	2.52682283563537e-06	100	NA	LIHC
C5AR1	KEGG_PURINE_METABOLISM	-0.213498906159399	6.6486350245762e-05	97	NA	LIHC
C5AR2	KEGG_PURINE_METABOLISM	-0.241521666437182	0.000130089689626993	100	NA	LIHC
C9	KEGG_PURINE_METABOLISM	-0.198049440767106	4.90107010370307e-10	100	NA	LIHC
CABYR	KEGG_PURINE_METABOLISM	0.172300261291947	0.00319786813643203	82	Unfav	LIHC
CACNB4	KEGG_PURINE_METABOLISM	0.151466869179075	0.00184635704387203	91	NA	LIHC
CAD	KEGG_PURINE_METABOLISM	0.154989867348204	3.51964803103153e-15	100	Unfav	LIHC
CALCOCO1	KEGG_PURINE_METABOLISM	-0.224424850495906	7.20767288858861e-09	100	NA	LIHC
CALCR	KEGG_PURINE_METABOLISM	0.380843873122609	3.37248141261004e-07	100	NA	LIHC
CALCRL	KEGG_PURINE_METABOLISM	-0.173577989164093	9.57391099798965e-07	100	NA	LIHC
CALM1	KEGG_PURINE_METABOLISM	-0.21648526515261	1.00489600381359e-09	100	Unfav	LIHC
CALM3	KEGG_PURINE_METABOLISM	0.285562627917884	1.06780587230558e-09	100	NA	LIHC
CALR	KEGG_PURINE_METABOLISM	0.119165264646088	1.11653219450424e-05	100	NA	LIHC
CAMK1	KEGG_PURINE_METABOLISM	0.0736334652416482	0.00165898324710773	86	NA	LIHC
CAMK2B	KEGG_PURINE_METABOLISM	-0.375219478125791	2.51944651274213e-19	100	NA	LIHC
CAMK4	KEGG_PURINE_METABOLISM	-0.310097000505885	1.01366334131632e-05	99	NA	LIHC
CAMLG	KEGG_PURINE_METABOLISM	0.192201023573763	9.15598274354456e-05	96	NA	LIHC
CAMTA2	KEGG_PURINE_METABOLISM	-0.238184220938956	2.38580229402597e-10	100	NA	LIHC
CAND2	KEGG_PURINE_METABOLISM	-0.216623250883201	4.41724996448084e-09	100	NA	LIHC
CANT1	KEGG_PURINE_METABOLISM	0.414680817542673	8.67785354632936e-17	100	NA	LIHC
CAP1	KEGG_PURINE_METABOLISM	0.284546938816224	1.53127214562336e-08	100	Unfav	LIHC
CAP2	KEGG_PURINE_METABOLISM	0.16799369072002	0.000131705865259583	99	NA	LIHC
CAPN15	KEGG_PURINE_METABOLISM	0.26521744770367	8.29307927735446e-11	100	NA	LIHC
CAPN3	KEGG_PURINE_METABOLISM	-0.32351958838973	7.98058997042253e-14	100	NA	LIHC
CAPN5	KEGG_PURINE_METABOLISM	-0.194893267475425	1.5643147014439e-15	100	NA	LIHC
CARD8	KEGG_PURINE_METABOLISM	-0.304543439343134	7.74071350904992e-08	100	NA	LIHC
CARF	KEGG_PURINE_METABOLISM	-0.109622106204962	1.9880660133958e-07	100	NA	LIHC
CARM1	KEGG_PURINE_METABOLISM	0.166213832499146	0.000514134231714821	88	NA	LIHC
CASKIN1	KEGG_PURINE_METABOLISM	0.294360149090309	2.00086405698412e-10	100	NA	LIHC
CASP2	KEGG_PURINE_METABOLISM	0.0973621306194346	1.22506078548874e-05	100	Unfav	LIHC
CASP7	KEGG_PURINE_METABOLISM	-0.291363294809132	4.22075825491354e-06	100	NA	LIHC
CASR	KEGG_PURINE_METABOLISM	-0.727537620225024	0.00012135625939551	94	NA	LIHC
CASS4	KEGG_PURINE_METABOLISM	-0.164201471116139	4.10652232207421e-06	100	NA	LIHC
CAT	KEGG_PURINE_METABOLISM	-0.0616421520481271	2.99226569147041e-10	100	NA	LIHC
CAV2	KEGG_PURINE_METABOLISM	-0.21664173329442	1.07891769221024e-09	100	NA	LIHC
CAVIN1	KEGG_PURINE_METABOLISM	-0.0584871949708625	8.3037304977936e-07	100	NA	LIHC
CAVIN4	KEGG_PURINE_METABOLISM	0.101530802853979	3.39107036693945e-05	99	NA	LIHC
CBFA2T2	KEGG_PURINE_METABOLISM	0.151085984308092	4.24538716823809e-07	100	NA	LIHC
CBFA2T3	KEGG_PURINE_METABOLISM	-0.193566403541247	4.47704215309315e-14	100	NA	LIHC
CBFB	KEGG_PURINE_METABOLISM	0.109435049940516	0.000113920599773371	99	Unfav	LIHC
CBLB	KEGG_PURINE_METABOLISM	-0.17553647363768	3.89937176017913e-06	100	NA	LIHC
CBLC	KEGG_PURINE_METABOLISM	-0.105183868310026	0.00260673442585564	87	NA	LIHC
CBX2	KEGG_PURINE_METABOLISM	0.184182227917153	3.34528472815722e-13	100	Unfav	LIHC
CBX3	KEGG_PURINE_METABOLISM	0.112234089001715	1.34141820307443e-14	100	Unfav	LIHC
CBX4	KEGG_PURINE_METABOLISM	0.269960676569289	1.33585231718573e-11	100	NA	LIHC
CBX5	KEGG_PURINE_METABOLISM	0.111539502754913	0.000948579160831108	90	NA	LIHC
CBX7	KEGG_PURINE_METABOLISM	-0.120022691108033	1.11060539094994e-06	100	NA	LIHC
CBX8	KEGG_PURINE_METABOLISM	0.150411070437784	1.70423920515457e-19	100	Unfav	LIHC
CBY1	KEGG_PURINE_METABOLISM	0.106591286892976	0.00121422181263236	86	NA	LIHC
CCAR1	KEGG_PURINE_METABOLISM	0.056786055942833	0.000262673230023033	95	Unfav	LIHC
CCDC59	KEGG_PURINE_METABOLISM	0.184162470694225	7.10004033077488e-11	100	NA	LIHC
CCKAR	KEGG_PURINE_METABOLISM	0.553610208074546	0.00170104224481373	82	NA	LIHC
CCKBR	KEGG_PURINE_METABOLISM	0.559663546892025	3.79084636617047e-11	100	NA	LIHC
CCL15	KEGG_PURINE_METABOLISM	-0.081051830940676	0.00108149921400382	97	NA	LIHC
CCL16	KEGG_PURINE_METABOLISM	-0.0966310254125326	4.25940820448612e-07	100	NA	LIHC
CCL18	KEGG_PURINE_METABOLISM	-0.361216833161156	0.00036345736947637	94	NA	LIHC
CCL2	KEGG_PURINE_METABOLISM	-0.236012992025863	1.30410651400925e-06	100	NA	LIHC
CCL26	KEGG_PURINE_METABOLISM	0.128846509412751	0.000115033002815419	99	NA	LIHC
CCN2	KEGG_PURINE_METABOLISM	-0.410209810250958	3.63126276279637e-08	100	NA	LIHC
CCN4	KEGG_PURINE_METABOLISM	-0.283245768643458	0.000266374580376598	100	NA	LIHC
CCN5	KEGG_PURINE_METABOLISM	-0.39828848671704	2.219153296892e-07	100	NA	LIHC
CCNA2	KEGG_PURINE_METABOLISM	0.22618955365053	3.90195395372926e-09	100	Unfav	LIHC
CCNC	KEGG_PURINE_METABOLISM	-0.179898546458269	0.00269077221822167	83	NA	LIHC
CCND1	KEGG_PURINE_METABOLISM	-0.181693576550776	0.000287595878120011	99	NA	LIHC
CCNE1	KEGG_PURINE_METABOLISM	0.112815583211258	1.98044143428313e-10	100	Unfav	LIHC
CCNH	KEGG_PURINE_METABOLISM	-0.0947256185712952	0.000620833909890057	96	NA	LIHC
CCNK	KEGG_PURINE_METABOLISM	0.373419222583493	2.71320052068983e-05	100	Unfav	LIHC
CCNL1	KEGG_PURINE_METABOLISM	-0.271904660884739	2.93091972492777e-13	100	Unfav	LIHC
CCNT2	KEGG_PURINE_METABOLISM	-0.0929547486863036	0.000385795025220311	95	NA	LIHC
CCR3	KEGG_PURINE_METABOLISM	0.301233222472609	3.07569827331403e-06	100	NA	LIHC
CCR4	KEGG_PURINE_METABOLISM	-0.194076146466818	1.82837689396423e-05	100	NA	LIHC
CCR7	KEGG_PURINE_METABOLISM	-0.383792650007541	6.71764551147704e-06	99	NA	LIHC
CCR9	KEGG_PURINE_METABOLISM	-0.498846738214403	4.87693000354626e-06	100	NA	LIHC
CCT6B	KEGG_PURINE_METABOLISM	-0.128842179545402	0.000321425657142096	96	Fav	LIHC
CD14	KEGG_PURINE_METABOLISM	-0.147503895768898	1.30624530965544e-12	100	NA	LIHC
CD160	KEGG_PURINE_METABOLISM	-0.281962033075489	2.73237580718242e-07	99	NA	LIHC
CD164	KEGG_PURINE_METABOLISM	-0.255468307981256	1.09169793306939e-09	100	Unfav	LIHC
CD226	KEGG_PURINE_METABOLISM	-0.615229116749802	1.85095865230126e-09	100	NA	LIHC
CD24	KEGG_PURINE_METABOLISM	0.111626851326865	7.25818170302918e-05	100	Unfav	LIHC
CD274	KEGG_PURINE_METABOLISM	-0.296010590391738	1.80699587473715e-08	100	NA	LIHC
CD34	KEGG_PURINE_METABOLISM	-0.123543251618837	8.42048161718584e-05	99	NA	LIHC
CD4	KEGG_PURINE_METABOLISM	-0.29522621457999	4.36098104095096e-08	100	NA	LIHC
CD40	KEGG_PURINE_METABOLISM	-0.189668154598941	1.14721299771066e-05	100	NA	LIHC
CD69	KEGG_PURINE_METABOLISM	-0.284525869698338	0.00201619230783181	85	NA	LIHC
CD70	KEGG_PURINE_METABOLISM	0.199834485931521	0.00057625343483987	86	NA	LIHC
CD79A	KEGG_PURINE_METABOLISM	-0.183202446222466	0.00228362948539617	82	NA	LIHC
CD81	KEGG_PURINE_METABOLISM	-0.125744425616731	1.73810094403776e-06	100	NA	LIHC
CDA	KEGG_PURINE_METABOLISM	-0.17117560634128	6.07574369312857e-10	100	NA	LIHC
CDC37	KEGG_PURINE_METABOLISM	0.182629105541501	8.22273157789704e-08	100	NA	LIHC
CDC42BPA	KEGG_PURINE_METABOLISM	-0.147228408518746	0.000556444605426597	89	NA	LIHC
CDC42BPB	KEGG_PURINE_METABOLISM	-0.198031014583719	3.37823689311408e-07	100	NA	LIHC
CDC42EP3	KEGG_PURINE_METABOLISM	-0.246753663193222	3.54612552183801e-07	100	NA	LIHC
CDC42EP5	KEGG_PURINE_METABOLISM	-0.150963186906465	1.20110656359211e-05	99	NA	LIHC
CDCA7	KEGG_PURINE_METABOLISM	0.0757657019852524	1.19188610049016e-05	100	NA	LIHC
CDCA7L	KEGG_PURINE_METABOLISM	0.216112670053819	1.84491546773085e-09	100	Unfav	LIHC
CDH1	KEGG_PURINE_METABOLISM	-0.131485873860782	4.81256702197145e-09	100	NA	LIHC
CDH2	KEGG_PURINE_METABOLISM	-0.250216435852349	4.14677387194581e-10	100	NA	LIHC
CDK11B	KEGG_PURINE_METABOLISM	0.153905573407934	0.00446270730779316	86	Unfav	LIHC
CDK2	KEGG_PURINE_METABOLISM	0.140919370326132	6.61151280676629e-06	100	Unfav	LIHC
CDK4	KEGG_PURINE_METABOLISM	0.173096283229824	9.51521558314196e-16	100	Unfav	LIHC
CDK5	KEGG_PURINE_METABOLISM	0.227351200112574	3.49608769736198e-07	100	Unfav	LIHC
CDK5R1	KEGG_PURINE_METABOLISM	0.167662799352068	1.39212718115118e-11	100	NA	LIHC
CDK7	KEGG_PURINE_METABOLISM	0.375615267276382	1.08307575563287e-12	100	Unfav	LIHC
CDK9	KEGG_PURINE_METABOLISM	-0.144046674606718	1.34333201228427e-05	97	NA	LIHC
CDKL2	KEGG_PURINE_METABOLISM	-0.470756838809806	9.36975434472978e-05	100	NA	LIHC
CDKN1A	KEGG_PURINE_METABOLISM	-0.452164139334648	2.36623891169915e-13	100	NA	LIHC
CDKN1B	KEGG_PURINE_METABOLISM	-0.13290214279356	7.08017737372021e-06	100	NA	LIHC
CDKN2A	KEGG_PURINE_METABOLISM	0.298578862018554	1.2895814788823e-08	100	Unfav	LIHC
CDKN2AIP	KEGG_PURINE_METABOLISM	-0.160197726817191	3.47745702035971e-06	100	NA	LIHC
CDKN2B	KEGG_PURINE_METABOLISM	0.226337507205418	0.00279692792882792	82	Unfav	LIHC
CDKN2C	KEGG_PURINE_METABOLISM	0.322987721291175	2.22726523552523e-06	100	Unfav	LIHC
CDX2	KEGG_PURINE_METABOLISM	0.318645678113351	0.0013834669230924	89	NA	LIHC
CDYL	KEGG_PURINE_METABOLISM	0.110644222666535	1.18748346255684e-05	100	NA	LIHC
CEACAM1	KEGG_PURINE_METABOLISM	-0.184047739314197	7.0444731547284e-09	100	NA	LIHC
CEACAM6	KEGG_PURINE_METABOLISM	-0.535838986063912	4.94539436957906e-11	100	NA	LIHC
CEBPB	KEGG_PURINE_METABOLISM	-0.110421584165412	1.79976214110187e-05	95	NA	LIHC
CEBPD	KEGG_PURINE_METABOLISM	-0.168962943055208	3.52148570495495e-07	99	NA	LIHC
CEBPG	KEGG_PURINE_METABOLISM	-0.206152418914597	4.0288628574021e-05	100	NA	LIHC
CEBPZ	KEGG_PURINE_METABOLISM	0.116066954524116	5.31342379256364e-05	99	Unfav	LIHC
CECR2	KEGG_PURINE_METABOLISM	-0.185353654623738	9.87663664276055e-07	100	NA	LIHC
CELSR3	KEGG_PURINE_METABOLISM	0.296882764002093	4.18297153636637e-07	100	NA	LIHC
CENPB	KEGG_PURINE_METABOLISM	0.170694143357807	7.5730139670709e-08	100	Unfav	LIHC
CENPF	KEGG_PURINE_METABOLISM	0.0800754461024317	8.00064654464003e-13	100	Unfav	LIHC
CENPI	KEGG_PURINE_METABOLISM	0.238986607597727	1.64731978474433e-11	100	Unfav	LIHC
CENPK	KEGG_PURINE_METABOLISM	0.130510160337852	2.76822222229437e-07	100	Unfav	LIHC
CENPU	KEGG_PURINE_METABOLISM	0.224606600861727	2.07199708739774e-07	100	NA	LIHC
CEP43	KEGG_PURINE_METABOLISM	-0.221698823685868	7.42226788884796e-10	100	NA	LIHC
CEP57	KEGG_PURINE_METABOLISM	-0.302013240752216	7.58185162776943e-07	99	NA	LIHC
CERS5	KEGG_PURINE_METABOLISM	0.07309923524863	2.40456729402727e-07	100	NA	LIHC
CERT1	KEGG_PURINE_METABOLISM	-0.183737041428303	1.06077834166062e-06	100	NA	LIHC
CFL1	KEGG_PURINE_METABOLISM	0.0976658711604413	1.19590814163039e-08	100	Unfav	LIHC
CFLAR	KEGG_PURINE_METABOLISM	-0.306035909542141	5.43862003856104e-05	98	NA	LIHC
CGGBP1	KEGG_PURINE_METABOLISM	-0.138551731798602	0.000499851431038547	91	NA	LIHC
CHAF1A	KEGG_PURINE_METABOLISM	0.259293191046667	5.69215439162368e-11	100	NA	LIHC
CHAF1B	KEGG_PURINE_METABOLISM	0.103793369558954	2.37156092413827e-09	100	Unfav	LIHC
CHD2	KEGG_PURINE_METABOLISM	-0.145440402307861	2.78469499677149e-08	100	NA	LIHC
CHD4	KEGG_PURINE_METABOLISM	0.218373936990725	4.106289531405e-12	100	NA	LIHC
CHD7	KEGG_PURINE_METABOLISM	0.218090050194471	3.05047617539673e-09	100	Unfav	LIHC
CHD9	KEGG_PURINE_METABOLISM	-0.110823870189207	7.71328779242729e-12	100	NA	LIHC
CHEK1	KEGG_PURINE_METABOLISM	0.451190381938407	7.06659739540996e-15	100	Unfav	LIHC
CHEK2	KEGG_PURINE_METABOLISM	0.26006187192137	1.42527239911645e-05	99	Unfav	LIHC
CHIC2	KEGG_PURINE_METABOLISM	-0.315387693264307	7.71077729375472e-12	100	NA	LIHC
CHKA	KEGG_PURINE_METABOLISM	0.154988485885586	1.78891636203519e-10	100	Unfav	LIHC
CHL1	KEGG_PURINE_METABOLISM	-0.343095506685482	0.00133676990782177	86	NA	LIHC
CHMP1A	KEGG_PURINE_METABOLISM	0.182545415677223	5.32837230912345e-09	100	Unfav	LIHC
CHN1	KEGG_PURINE_METABOLISM	0.192802270094308	0.000567909763815235	96	NA	LIHC
CHN2	KEGG_PURINE_METABOLISM	-0.0853429645373769	5.99713807488842e-05	100	NA	LIHC
CHRDL1	KEGG_PURINE_METABOLISM	-0.305040139515118	5.94615892401565e-05	99	NA	LIHC
CHRM2	KEGG_PURINE_METABOLISM	-0.545245211942199	2.43021840311435e-10	100	NA	LIHC
CHRM3	KEGG_PURINE_METABOLISM	-0.316300514839506	2.00852456831622e-05	100	NA	LIHC
CHRM4	KEGG_PURINE_METABOLISM	0.626043417309177	6.05430423017452e-06	100	NA	LIHC
CHRNA4	KEGG_PURINE_METABOLISM	-0.289665297804159	1.85850308617878e-13	100	NA	LIHC
CHRNA5	KEGG_PURINE_METABOLISM	0.164778404632484	0.000374073363621709	98	NA	LIHC
CHRNB1	KEGG_PURINE_METABOLISM	-0.332546061110886	6.45109830804274e-11	100	NA	LIHC
CHRNE	KEGG_PURINE_METABOLISM	-0.160037879553078	5.01734558948326e-13	100	NA	LIHC
CHRNG	KEGG_PURINE_METABOLISM	0.569164030669922	0.000315778543729042	96	NA	LIHC
CHURC1	KEGG_PURINE_METABOLISM	-0.21511408721802	1.4703696639512e-11	100	NA	LIHC
CIAO3	KEGG_PURINE_METABOLISM	0.100407064982185	0.00485416634501143	87	Unfav	LIHC
CIDEA	KEGG_PURINE_METABOLISM	-0.580102079160533	2.88217994387507e-06	100	NA	LIHC
CIDEB	KEGG_PURINE_METABOLISM	-0.077990469431486	5.37110836878442e-11	100	Fav	LIHC
CISH	KEGG_PURINE_METABOLISM	-0.531417813253422	1.79702094127884e-11	100	NA	LIHC
CIT	KEGG_PURINE_METABOLISM	0.303863564860394	4.92499107764019e-06	100	NA	LIHC
CITED2	KEGG_PURINE_METABOLISM	-0.231323403063907	3.12704680007692e-12	100	NA	LIHC
CIZ1	KEGG_PURINE_METABOLISM	0.274285310899511	1.45403543249488e-16	100	Unfav	LIHC
CKS1B	KEGG_PURINE_METABOLISM	0.138805111030984	1.16178703312421e-17	100	Unfav	LIHC
CKS2	KEGG_PURINE_METABOLISM	0.251324424994237	9.316883182386e-16	100	Unfav	LIHC
CLEC1A	KEGG_PURINE_METABOLISM	-0.299564931071322	2.89327417185945e-10	100	NA	LIHC
CLEC1B	KEGG_PURINE_METABOLISM	-0.326804135501552	9.33960881656575e-15	100	NA	LIHC
CLEC2D	KEGG_PURINE_METABOLISM	0.212525884497923	3.05517769241836e-10	100	NA	LIHC
CLEC4M	KEGG_PURINE_METABOLISM	-0.429978210392375	3.19014064296317e-13	100	NA	LIHC
CLEC7A	KEGG_PURINE_METABOLISM	-0.206373564191864	0.000279177544321191	98	NA	LIHC
CLIC1	KEGG_PURINE_METABOLISM	0.112548501391579	7.72310759129443e-13	100	Unfav	LIHC
CLIC2	KEGG_PURINE_METABOLISM	-0.320458286455885	6.15302988297779e-06	100	NA	LIHC
CLN3	KEGG_PURINE_METABOLISM	0.162540481311577	8.38636041265863e-08	100	NA	LIHC
CLOCK	KEGG_PURINE_METABOLISM	-0.0809795416750853	0.000351933207982999	93	NA	LIHC
1 CLP	KEGG_PURINE_METABOLISM	0.283835025695042	7.61911692276758e-05	100	NA	LIHC
CLTCL1	KEGG_PURINE_METABOLISM	-0.205868272035819	1.80500031879005e-05	100	NA	LIHC
CLU	KEGG_PURINE_METABOLISM	-0.232998253913984	2.79196978364596e-11	100	NA	LIHC
CNBP	KEGG_PURINE_METABOLISM	-0.0849364859904134	1.68499535473271e-06	100	Unfav	LIHC
CNGB3	KEGG_PURINE_METABOLISM	0.152040723547729	0.00267353743958654	81	NA	LIHC
CNIH2	KEGG_PURINE_METABOLISM	0.251606230949476	5.59818809697667e-07	100	NA	LIHC
CNIH4	KEGG_PURINE_METABOLISM	0.224369031926346	5.97076791164919e-14	100	NA	LIHC
CNKSR3	KEGG_PURINE_METABOLISM	-0.264017954834323	1.67194617137665e-12	100	NA	LIHC
CNOT2	KEGG_PURINE_METABOLISM	0.0767955329831531	0.000912227559531659	94	Unfav	LIHC
CNOT3	KEGG_PURINE_METABOLISM	0.188782622018095	5.08369064411302e-11	100	Unfav	LIHC
CNOT6	KEGG_PURINE_METABOLISM	0.0761385717197384	5.78614988607184e-06	100	Unfav	LIHC
CNOT9	KEGG_PURINE_METABOLISM	0.0832539722181594	0.00142531007664521	82	Unfav	LIHC
CNR2	KEGG_PURINE_METABOLISM	-0.547105619140286	1.28312265418814e-08	100	NA	LIHC
CNTF	KEGG_PURINE_METABOLISM	-0.141393093463493	0.000148329101436142	95	NA	LIHC
CNTFR	KEGG_PURINE_METABOLISM	-0.356870290281468	7.60792026666198e-09	100	NA	LIHC
CNTLN	KEGG_PURINE_METABOLISM	-0.261353423765979	1.70779912903665e-07	100	NA	LIHC
CNTN1	KEGG_PURINE_METABOLISM	-0.596820530899834	3.10312306451974e-10	100	NA	LIHC
COL1A1	KEGG_PURINE_METABOLISM	-0.110877180117775	0.000193894698400311	99	NA	LIHC
COLEC12	KEGG_PURINE_METABOLISM	0.249711699926563	2.00109921869101e-05	100	NA	LIHC
COMMD7	KEGG_PURINE_METABOLISM	0.134758296030233	2.83970490217208e-06	99	Unfav	LIHC
COPRS	KEGG_PURINE_METABOLISM	0.107884961730051	0.00192690531103836	89	Unfav	LIHC
COPS3	KEGG_PURINE_METABOLISM	0.144940623904934	0.000129892774889959	98	NA	LIHC
COPS5	KEGG_PURINE_METABOLISM	0.130008709578673	1.84925071790586e-09	100	NA	LIHC
CORO1C	KEGG_PURINE_METABOLISM	0.162798739323416	3.50483230279681e-06	99	Unfav	LIHC
CORO2A	KEGG_PURINE_METABOLISM	0.477265888346849	2.54663219714136e-07	100	NA	LIHC
CPS1	KEGG_PURINE_METABOLISM	-0.17764988995691	1.8839670644975e-10	100	Fav	LIHC
CRADD	KEGG_PURINE_METABOLISM	-0.0949740116100048	6.43779137203891e-05	99	NA	LIHC
CREB3	KEGG_PURINE_METABOLISM	0.130919154214554	0.00014828703186715	100	NA	LIHC
CREB3L3	KEGG_PURINE_METABOLISM	-0.106097216962356	1.3358386867022e-13	100	NA	LIHC
CREB3L4	KEGG_PURINE_METABOLISM	0.301699085546994	1.16341883161039e-13	100	NA	LIHC
CREBBP	KEGG_PURINE_METABOLISM	-0.135371711863978	0.000111177646366523	99	NA	LIHC
CREBL2	KEGG_PURINE_METABOLISM	-0.138542771570857	4.16199618433582e-08	100	NA	LIHC
CREBRF	KEGG_PURINE_METABOLISM	-0.0573923401407433	2.17973324293158e-05	99	NA	LIHC
CREG1	KEGG_PURINE_METABOLISM	-0.117647381076439	3.12661398016611e-13	100	NA	LIHC
CREM	KEGG_PURINE_METABOLISM	-0.295144351824125	1.79803656483733e-10	100	NA	LIHC
CRHBP	KEGG_PURINE_METABOLISM	-0.290552928917084	1.37836293252167e-17	100	Fav	LIHC
CRK	KEGG_PURINE_METABOLISM	-0.236661779854933	8.76896910862197e-09	100	NA	LIHC
CRTC2	KEGG_PURINE_METABOLISM	0.178415314754624	1.00306954449591e-14	100	NA	LIHC
CRTC3	KEGG_PURINE_METABOLISM	-0.125553151607863	3.53624494783449e-05	100	NA	LIHC
CRY1	KEGG_PURINE_METABOLISM	-0.12175539572601	7.56382062839094e-05	97	NA	LIHC
CRY2	KEGG_PURINE_METABOLISM	-0.0826610332028543	4.45642037848725e-10	100	NA	LIHC
CRYAB	KEGG_PURINE_METABOLISM	-0.167921113610608	0.000777874659999106	85	NA	LIHC
CRYM	KEGG_PURINE_METABOLISM	-0.0983409532066775	1.16515064842635e-05	100	NA	LIHC
CSDC2	KEGG_PURINE_METABOLISM	-0.0905718507804744	2.02961609364699e-06	100	NA	LIHC
CSK	KEGG_PURINE_METABOLISM	0.24096620835822	0.000507746173184341	95	NA	LIHC
CSNK1A1	KEGG_PURINE_METABOLISM	-0.193327465461732	0.0013885522978422	83	NA	LIHC
CSNK1D	KEGG_PURINE_METABOLISM	0.391549454582865	3.40809004303127e-16	100	Unfav	LIHC
CSNK1E	KEGG_PURINE_METABOLISM	0.124071644689786	6.02014992980611e-07	100	Unfav	LIHC
CSNK1G2	KEGG_PURINE_METABOLISM	0.215410038318488	0.000486413434020482	90	NA	LIHC
CSNK1G3	KEGG_PURINE_METABOLISM	-0.167869073891555	3.66077545203491e-05	98	NA	LIHC
CSNK2A1	KEGG_PURINE_METABOLISM	0.287903001078395	9.93844324438854e-12	100	Unfav	LIHC
CSNK2A2	KEGG_PURINE_METABOLISM	0.276942316496695	3.64470199933276e-05	100	Unfav	LIHC
CSNK2B	KEGG_PURINE_METABOLISM	0.270026674202645	1.06086567877116e-14	100	NA	LIHC
CSRNP1	KEGG_PURINE_METABOLISM	-0.253065685340787	1.53647264444645e-12	100	NA	LIHC
CTNNA1	KEGG_PURINE_METABOLISM	0.195634427658316	0.000538861524545866	91	NA	LIHC
CTNNAL1	KEGG_PURINE_METABOLISM	0.307274333121715	9.94841228576459e-06	100	NA	LIHC
CTNND1	KEGG_PURINE_METABOLISM	-0.129227413430603	0.000108519136557187	97	NA	LIHC
CTSH	KEGG_PURINE_METABOLISM	-0.330305993460173	1.23507481171535e-07	100	NA	LIHC
CUX1	KEGG_PURINE_METABOLISM	-0.25043079859672	2.29083733947168e-07	100	NA	LIHC
CUX2	KEGG_PURINE_METABOLISM	-0.121588070045669	3.60841698785427e-08	100	NA	LIHC
CUZD1	KEGG_PURINE_METABOLISM	0.260407063689615	8.29314626297752e-07	100	NA	LIHC
CX3CR1	KEGG_PURINE_METABOLISM	-0.385379745724474	5.07418749106817e-11	100	NA	LIHC
CXCL14	KEGG_PURINE_METABOLISM	-0.368610274602062	5.46065773794692e-10	100	NA	LIHC
CXCL2	KEGG_PURINE_METABOLISM	-0.168865655536926	4.42588458953524e-11	100	NA	LIHC
CXCR1	KEGG_PURINE_METABOLISM	-0.433090512304259	2.60909062315459e-08	100	NA	LIHC
CXCR2	KEGG_PURINE_METABOLISM	-0.458459894571475	8.60873086680684e-09	100	NA	LIHC
CXCR5	KEGG_PURINE_METABOLISM	-0.439836591125196	0.000308623080428454	91	NA	LIHC
CXXC1	KEGG_PURINE_METABOLISM	0.279048982653965	1.75843688183835e-07	100	Unfav	LIHC
CYLD	KEGG_PURINE_METABOLISM	-0.159217347919909	2.23300431417401e-10	100	NA	LIHC
CYP24A1	KEGG_PURINE_METABOLISM	0.512794774541474	5.82423890743774e-05	99	NA	LIHC
CYP26A1	KEGG_PURINE_METABOLISM	-0.372652259673723	2.94900990037451e-12	100	NA	LIHC
CYP27B1	KEGG_PURINE_METABOLISM	0.284589855675201	1.23717102817991e-06	100	NA	LIHC
CYSLTR1	KEGG_PURINE_METABOLISM	-0.158113537871337	0.00142443178208121	86	NA	LIHC
CYSLTR2	KEGG_PURINE_METABOLISM	-0.276620735326651	3.20799925744429e-06	100	NA	LIHC
CYTH2	KEGG_PURINE_METABOLISM	0.104470828140817	4.90407061625938e-07	100	Unfav	LIHC
CYTL1	KEGG_PURINE_METABOLISM	-0.247679088655455	0.000463735099715291	96	NA	LIHC
DAB1	KEGG_PURINE_METABOLISM	-0.310054817372896	5.39697258780791e-12	100	NA	LIHC
DACH1	KEGG_PURINE_METABOLISM	-0.191185277904002	6.27002909461543e-19	100	NA	LIHC
DACH2	KEGG_PURINE_METABOLISM	0.545155857311256	2.47284647976807e-08	100	NA	LIHC
DAP	KEGG_PURINE_METABOLISM	0.331952315401168	1.11964153396766e-05	99	Unfav	LIHC
DAP3	KEGG_PURINE_METABOLISM	0.270531573938776	7.77110709614699e-20	100	Unfav	LIHC
DAPK1	KEGG_PURINE_METABOLISM	-0.252899505779915	4.80771589272509e-11	100	NA	LIHC
DAXX	KEGG_PURINE_METABOLISM	0.29754987303117	1.33870502898905e-09	100	NA	LIHC
DBNL	KEGG_PURINE_METABOLISM	0.156257265592604	5.00669202527848e-07	100	NA	LIHC
DBX2	KEGG_PURINE_METABOLISM	-1.12016006900338	7.55832183847167e-07	100	NA	LIHC
DCLK1	KEGG_PURINE_METABOLISM	-0.189931040334641	0.00135341633374864	96	NA	LIHC
DCLK2	KEGG_PURINE_METABOLISM	-0.268423957078263	2.64174460739625e-05	100	NA	LIHC
DCX	KEGG_PURINE_METABOLISM	-0.334407640015527	0.00131060202088038	91	NA	LIHC
DDAH1	KEGG_PURINE_METABOLISM	-0.192845133627513	1.03403818953045e-11	100	NA	LIHC
DDAH2	KEGG_PURINE_METABOLISM	0.327321449351298	2.57286262225898e-11	100	Unfav	LIHC
DDIT3	KEGG_PURINE_METABOLISM	0.116733678719602	3.67355261739369e-05	99	Unfav	LIHC
DDR2	KEGG_PURINE_METABOLISM	-0.30210341668381	6.92200008592833e-10	100	NA	LIHC
DDX1	KEGG_PURINE_METABOLISM	0.198881616177695	4.58451881598343e-14	100	Unfav	LIHC
DDX10	KEGG_PURINE_METABOLISM	0.470789578414651	2.61534920892912e-12	100	NA	LIHC
DDX20	KEGG_PURINE_METABOLISM	0.214506758728579	0.000362326596648692	86	NA	LIHC
DDX3X	KEGG_PURINE_METABOLISM	-0.20791358807799	5.5828286813684e-07	100	NA	LIHC
DDX5	KEGG_PURINE_METABOLISM	-0.163315253626439	0.000946692574441841	92	NA	LIHC
DDX54	KEGG_PURINE_METABOLISM	0.139244082843549	6.32240690905579e-13	100	Unfav	LIHC
DEAF1	KEGG_PURINE_METABOLISM	0.156821838269084	3.89033282229227e-10	100	Unfav	LIHC
DEDD	KEGG_PURINE_METABOLISM	0.188422569932659	6.49901558943264e-11	100	NA	LIHC
DEDD2	KEGG_PURINE_METABOLISM	0.190588857266941	0.0005725958181859	90	NA	LIHC
DEF8	KEGG_PURINE_METABOLISM	0.236737629790423	1.58060564865039e-06	100	NA	LIHC
DENND4A	KEGG_PURINE_METABOLISM	-0.116530294197617	1.78399647403725e-06	100	NA	LIHC
DEPDC1	KEGG_PURINE_METABOLISM	0.193598815708914	1.85363659031279e-06	100	Unfav	LIHC
DEPDC1B	KEGG_PURINE_METABOLISM	0.121833275794954	9.4917298712958e-09	100	Unfav	LIHC
DEPDC4	KEGG_PURINE_METABOLISM	0.209841949068582	1.23650050741827e-06	100	NA	LIHC
DEPDC5	KEGG_PURINE_METABOLISM	-0.127631284172209	9.79002425319919e-08	100	NA	LIHC
DEPDC7	KEGG_PURINE_METABOLISM	-0.0714781975612414	3.60860160854048e-10	100	Fav	LIHC
DEPTOR	KEGG_PURINE_METABOLISM	-0.355723313169176	2.07546862044991e-06	100	NA	LIHC
DERL1	KEGG_PURINE_METABOLISM	0.128774175671535	0.000216033690833135	96	NA	LIHC
DFFA	KEGG_PURINE_METABOLISM	0.25851304531533	6.17163970980686e-06	99	Unfav	LIHC
DGKB	KEGG_PURINE_METABOLISM	-0.483134038401093	5.64266144554784e-05	99	NA	LIHC
DGKD	KEGG_PURINE_METABOLISM	0.179503425555838	1.55862896307001e-06	100	NA	LIHC
DGKE	KEGG_PURINE_METABOLISM	-0.503132287377918	2.44905804951763e-11	100	NA	LIHC
DGKI	KEGG_PURINE_METABOLISM	0.266425136916497	2.1029186802573e-05	100	NA	LIHC
DGKK	KEGG_PURINE_METABOLISM	0.70984287924626	5.03346128371675e-05	96	NA	LIHC
DGKZ	KEGG_PURINE_METABOLISM	0.100490725933302	2.38622640786569e-05	98	NA	LIHC
DHCR24	KEGG_PURINE_METABOLISM	-0.0983368349724209	0.00146872494448484	92	NA	LIHC
DIABLO	KEGG_PURINE_METABOLISM	0.391782462292227	2.54248711038842e-15	100	Unfav	LIHC
DICER1	KEGG_PURINE_METABOLISM	-0.215861064221033	5.95137531995732e-09	100	NA	LIHC
DIRAS3	KEGG_PURINE_METABOLISM	-0.278394088432378	2.03387511102592e-13	100	NA	LIHC
DISP1	KEGG_PURINE_METABOLISM	-0.136618092242822	0.000807360428997963	95	NA	LIHC
DIXDC1	KEGG_PURINE_METABOLISM	-0.176470395734683	4.76097817062737e-05	100	NA	LIHC
1,00 DKK	KEGG_PURINE_METABOLISM	0.23872060565859	9.62869645066275e-07	100	NA	LIHC
DKKL1	KEGG_PURINE_METABOLISM	0.19940808518824	0.00404199943171023	83	NA	LIHC
DLC1	KEGG_PURINE_METABOLISM	-0.202849301964921	1.18164211915395e-14	100	NA	LIHC
DLG4	KEGG_PURINE_METABOLISM	-0.29561084189423	1.06234204207458e-06	100	NA	LIHC
DLG5	KEGG_PURINE_METABOLISM	0.12930404289973	2.23793182029041e-08	100	Unfav	LIHC
DLL1	KEGG_PURINE_METABOLISM	-0.371179664781738	4.66669031368867e-09	100	NA	LIHC
DLL3	KEGG_PURINE_METABOLISM	0.209661062964631	2.34790447170455e-07	100	NA	LIHC
DLX1	KEGG_PURINE_METABOLISM	0.285265890052239	2.21752402750097e-11	100	NA	LIHC
DLX2	KEGG_PURINE_METABOLISM	0.308142871878496	7.59781653316174e-13	100	NA	LIHC
DLX4	KEGG_PURINE_METABOLISM	0.172264540248749	4.9835454376431e-09	100	NA	LIHC
DLX5	KEGG_PURINE_METABOLISM	0.217317843531793	3.75912316681426e-06	100	NA	LIHC
DLX6	KEGG_PURINE_METABOLISM	0.208280236288579	1.74497005917556e-07	100	NA	LIHC
DMAP1	KEGG_PURINE_METABOLISM	0.0936529854385082	0.00240903153895514	83	Unfav	LIHC
DMBX1	KEGG_PURINE_METABOLISM	0.109310807752319	5.50463232670346e-06	100	NA	LIHC
DMD	KEGG_PURINE_METABOLISM	-0.0667162171318213	1.60560277523698e-08	100	NA	LIHC
DMRT2	KEGG_PURINE_METABOLISM	0.293156894079296	9.6491105694202e-07	100	NA	LIHC
DMRTA1	KEGG_PURINE_METABOLISM	-0.10459095553063	0.00127622453193657	87	NA	LIHC
DMRTA2	KEGG_PURINE_METABOLISM	0.485113575830529	0.00129522223855894	85	NA	LIHC
DMRTB1	KEGG_PURINE_METABOLISM	0.387306907397543	0.00239979761996271	87	NA	LIHC
DMRTC1B	KEGG_PURINE_METABOLISM	-0.484470020681168	1.40567351502618e-07	100	NA	LIHC
DNAJB6	KEGG_PURINE_METABOLISM	0.372245451196422	5.81012417418177e-08	100	NA	LIHC
DNAJC27	KEGG_PURINE_METABOLISM	-0.229150344831377	1.14764458210248e-08	100	NA	LIHC
DNASE1L3	KEGG_PURINE_METABOLISM	-0.19499279687829	1.21251153527968e-11	100	Fav	LIHC
DNER	KEGG_PURINE_METABOLISM	0.16832147357062	8.7850113407768e-05	99	Unfav	LIHC
DNM2	KEGG_PURINE_METABOLISM	0.330028505974833	3.21453295523303e-06	100	NA	LIHC
DNMBP	KEGG_PURINE_METABOLISM	-0.218705525425648	1.22470832263557e-13	100	NA	LIHC
DNMT1	KEGG_PURINE_METABOLISM	0.091956943325029	1.6604840536803e-05	100	Unfav	LIHC
DNMT3A	KEGG_PURINE_METABOLISM	0.155424766555934	6.01530449275103e-12	100	Unfav	LIHC
DNMT3B	KEGG_PURINE_METABOLISM	0.117635149516912	7.01453660843529e-09	100	NA	LIHC
DNMT3L	KEGG_PURINE_METABOLISM	-0.0880252626630793	3.81120133563852e-10	100	NA	LIHC
DNTTIP2	KEGG_PURINE_METABOLISM	0.469796700639811	3.18740268767281e-08	100	Unfav	LIHC
DOCK1	KEGG_PURINE_METABOLISM	-0.254307714483815	3.68743439809889e-12	100	NA	LIHC
DOK5	KEGG_PURINE_METABOLISM	-0.163523458914928	1.06725646517417e-05	100	NA	LIHC
DPF1	KEGG_PURINE_METABOLISM	0.194948300887001	2.76342003455599e-06	100	NA	LIHC
DPF2	KEGG_PURINE_METABOLISM	0.290650456722094	3.28574688738741e-12	100	Unfav	LIHC
DPF3	KEGG_PURINE_METABOLISM	-0.163985684318289	1.67517016962966e-14	100	NA	LIHC
DPYSL2	KEGG_PURINE_METABOLISM	-0.299979542930774	9.05001951282776e-11	100	NA	LIHC
DPYSL3	KEGG_PURINE_METABOLISM	-0.288052320415073	3.17325275706157e-05	98	NA	LIHC
DRAP1	KEGG_PURINE_METABOLISM	0.0920018328644573	3.24980084396013e-09	100	Unfav	LIHC
DRD1	KEGG_PURINE_METABOLISM	-0.145476777557487	6.2103069328124e-08	100	NA	LIHC
DRG2	KEGG_PURINE_METABOLISM	0.236194221413	2.1630303230449e-06	100	NA	LIHC
DST	KEGG_PURINE_METABOLISM	-0.241385046575896	6.13507421244632e-11	100	NA	LIHC
DTX1	KEGG_PURINE_METABOLISM	-0.38429616463347	4.99246887327913e-10	100	NA	LIHC
DTX2	KEGG_PURINE_METABOLISM	0.177536047459773	3.09881428803835e-07	100	Unfav	LIHC
DUOX1	KEGG_PURINE_METABOLISM	0.297983277028935	0.000199793610810024	94	NA	LIHC
DUSP1	KEGG_PURINE_METABOLISM	-0.304464406338854	1.44085296060287e-16	100	NA	LIHC
DUSP10	KEGG_PURINE_METABOLISM	-0.302691148606697	9.34090639880658e-17	100	NA	LIHC
DUSP16	KEGG_PURINE_METABOLISM	-0.17294927619487	1.55947950974613e-08	100	NA	LIHC
DUSP21	KEGG_PURINE_METABOLISM	0.797194309988652	4.43697918943652e-06	100	NA	LIHC
DUSP22	KEGG_PURINE_METABOLISM	0.270766398790288	8.37941956704903e-08	100	NA	LIHC
DUSP6	KEGG_PURINE_METABOLISM	-0.360395626748602	8.40302101153149e-08	100	NA	LIHC
DUSP9	KEGG_PURINE_METABOLISM	0.200071940436965	1.79620640738471e-06	100	NA	LIHC
DVL1	KEGG_PURINE_METABOLISM	0.136624770165396	0.00111487096390102	96	NA	LIHC
DVL2	KEGG_PURINE_METABOLISM	0.152890461991595	4.74535358132827e-11	100	Unfav	LIHC
DVL3	KEGG_PURINE_METABOLISM	0.136369038102138	5.45665762922473e-07	100	Unfav	LIHC
DYRK1B	KEGG_PURINE_METABOLISM	0.111144613813342	0.00313815845231842	81	NA	LIHC
DZIP3	KEGG_PURINE_METABOLISM	0.177652740018992	3.92807556727213e-07	100	NA	LIHC
E2F1	KEGG_PURINE_METABOLISM	0.176380971753722	9.50734063137911e-13	100	Unfav	LIHC
E2F2	KEGG_PURINE_METABOLISM	0.122879554420496	1.37153188694983e-10	100	NA	LIHC
E2F3	KEGG_PURINE_METABOLISM	0.0830640179760803	1.17748739485427e-08	100	NA	LIHC
E2F4	KEGG_PURINE_METABOLISM	0.199243046224581	2.22519016397428e-16	100	Unfav	LIHC
E2F5	KEGG_PURINE_METABOLISM	0.15640689013417	7.60189873028038e-14	100	Unfav	LIHC
E2F6	KEGG_PURINE_METABOLISM	0.165192822033633	2.78753322164394e-15	100	Unfav	LIHC
E2F7	KEGG_PURINE_METABOLISM	0.126081765218043	1.07670924740658e-06	100	NA	LIHC
E2F8	KEGG_PURINE_METABOLISM	0.172940515136986	3.61356824159219e-11	100	Unfav	LIHC
E4F1	KEGG_PURINE_METABOLISM	0.0820349588242211	0.00208006525759594	94	NA	LIHC
EAF2	KEGG_PURINE_METABOLISM	0.114947571937794	0.00054487202088828	93	Unfav	LIHC
EBF4	KEGG_PURINE_METABOLISM	-0.10062713684335	0.00197291412205625	84	NA	LIHC
ECD	KEGG_PURINE_METABOLISM	0.324784607124192	2.77362307272597e-11	100	NA	LIHC
ECE1	KEGG_PURINE_METABOLISM	-0.24653134575187	1.04491790502724e-07	100	NA	LIHC
ECM1	KEGG_PURINE_METABOLISM	-0.235302154205268	1.56153847044751e-09	100	NA	LIHC
ECT2	KEGG_PURINE_METABOLISM	0.11803175382845	3.15573585282775e-08	100	Unfav	LIHC
ECT2L	KEGG_PURINE_METABOLISM	-0.404067138248894	6.03698616287878e-05	88	NA	LIHC
EDA2R	KEGG_PURINE_METABOLISM	-0.224196712631201	0.00124750242491211	90	NA	LIHC
EDAR	KEGG_PURINE_METABOLISM	-0.359200280223526	5.46197617925733e-10	100	NA	LIHC
EDARADD	KEGG_PURINE_METABOLISM	0.464859140769725	2.31098271747931e-13	100	NA	LIHC
EDF1	KEGG_PURINE_METABOLISM	0.0543446697454597	0.00117948854041658	85	NA	LIHC
EDN1	KEGG_PURINE_METABOLISM	-0.30054084233718	1.10631333826013e-06	100	NA	LIHC
EDNRA	KEGG_PURINE_METABOLISM	-0.104453280500537	0.00239255294285037	93	NA	LIHC
EDNRB	KEGG_PURINE_METABOLISM	-0.240847478181284	7.04363582395994e-11	100	NA	LIHC
EDRF1	KEGG_PURINE_METABOLISM	0.0831079408694242	0.000239212467223292	94	NA	LIHC
EED	KEGG_PURINE_METABOLISM	0.166596529267123	3.89434796022364e-09	100	Unfav	LIHC
EEF1D	KEGG_PURINE_METABOLISM	0.143757687480273	4.01679683755858e-10	100	NA	LIHC
EEF1E1	KEGG_PURINE_METABOLISM	0.295529084154335	3.0654948815357e-12	100	Unfav	LIHC
EFCAB6	KEGG_PURINE_METABOLISM	-0.165017557059235	8.65724435694945e-13	100	NA	LIHC
EFNB3	KEGG_PURINE_METABOLISM	-0.150068666079199	4.07310427084785e-10	100	NA	LIHC
EFS	KEGG_PURINE_METABOLISM	-0.19298382114442	1.24590841780499e-06	100	NA	LIHC
EGFR	KEGG_PURINE_METABOLISM	-0.169953816420644	7.10513273981657e-13	100	NA	LIHC
EGLN1	KEGG_PURINE_METABOLISM	-0.161548530235499	3.07230538664813e-05	98	NA	LIHC
EGLN2	KEGG_PURINE_METABOLISM	0.189569189386764	6.34967256370046e-06	100	NA	LIHC
EGR1	KEGG_PURINE_METABOLISM	-0.352521981916817	3.07480930997954e-19	100	NA	LIHC
EGR2	KEGG_PURINE_METABOLISM	-0.20159241535701	1.70973307167312e-07	100	NA	LIHC
EGR3	KEGG_PURINE_METABOLISM	-0.184266719337028	3.8416283779567e-13	100	NA	LIHC
EGR4	KEGG_PURINE_METABOLISM	-0.372953169181474	0.00485298128022507	81	NA	LIHC
EID1	KEGG_PURINE_METABOLISM	-0.234122420801677	3.62830807757658e-11	100	NA	LIHC
EID2B	KEGG_PURINE_METABOLISM	0.182095043801156	3.033286124415e-09	100	NA	LIHC
EIF2A	KEGG_PURINE_METABOLISM	0.260621798229923	1.2193303145267e-07	100	NA	LIHC
EIF2AK3	KEGG_PURINE_METABOLISM	-0.0912850364847587	0.00031939664682419	94	NA	LIHC
EIF2AK4	KEGG_PURINE_METABOLISM	-0.292496225946018	4.09740227945781e-17	100	NA	LIHC
ELANE	KEGG_PURINE_METABOLISM	-0.301294544468371	0.000292589866794875	97	NA	LIHC
ELAPOR2	KEGG_PURINE_METABOLISM	0.314871641140016	6.27407644560534e-06	100	NA	LIHC
ELAVL2	KEGG_PURINE_METABOLISM	-0.273609084379957	0.0027925302653803	88	NA	LIHC
ELF1	KEGG_PURINE_METABOLISM	-0.167177302545093	6.70910360202703e-10	100	NA	LIHC
ELF2	KEGG_PURINE_METABOLISM	-0.226027942185501	3.81409799621822e-05	100	NA	LIHC
ELF5	KEGG_PURINE_METABOLISM	-0.835508729860483	5.94903467950315e-08	100	NA	LIHC
ELK3	KEGG_PURINE_METABOLISM	-0.198291510663878	3.66814329937262e-12	100	NA	LIHC
ELL	KEGG_PURINE_METABOLISM	-0.294931498335407	5.46227360805669e-06	100	NA	LIHC
ELL2	KEGG_PURINE_METABOLISM	-0.0592116694582205	4.3468179084034e-06	100	NA	LIHC
ELMO1	KEGG_PURINE_METABOLISM	-0.20137005111685	1.08353922856402e-06	100	NA	LIHC
ELN	KEGG_PURINE_METABOLISM	-0.283384498341137	2.59909070784854e-07	100	NA	LIHC
ELOA2	KEGG_PURINE_METABOLISM	-0.935527242171168	0.000682338661356958	96	NA	LIHC
ELOC	KEGG_PURINE_METABOLISM	0.101075488652544	4.29233629290454e-12	100	NA	LIHC
ELOF1	KEGG_PURINE_METABOLISM	-0.202155760152315	3.33589187446815e-08	100	Unfav	LIHC
ELOVL4	KEGG_PURINE_METABOLISM	0.344854975180296	4.68269318911733e-05	98	NA	LIHC
ENG	KEGG_PURINE_METABOLISM	-0.14815744271765	5.79121480212983e-08	100	Fav	LIHC
ENO1	KEGG_PURINE_METABOLISM	0.270617279073298	2.18685401307758e-16	100	Unfav	LIHC
ENPP1	KEGG_PURINE_METABOLISM	-0.141655628116768	5.50914110729456e-08	100	NA	LIHC
ENY2	KEGG_PURINE_METABOLISM	0.114200441028001	8.93079150586203e-10	100	NA	LIHC
EOMES	KEGG_PURINE_METABOLISM	-0.27814896713841	3.68113753074096e-07	100	NA	LIHC
EP300	KEGG_PURINE_METABOLISM	-0.0903274645445196	0.00067921787499477	94	NA	LIHC
EPAS1	KEGG_PURINE_METABOLISM	-0.183315272409205	2.6651614234995e-15	100	NA	LIHC
EPHA1	KEGG_PURINE_METABOLISM	-0.149473077930877	1.22411487619007e-08	100	NA	LIHC
EPHA2	KEGG_PURINE_METABOLISM	-0.263358385626237	3.06376302266273e-14	100	NA	LIHC
EPHA3	KEGG_PURINE_METABOLISM	-0.195891296869951	1.83000634638351e-08	100	NA	LIHC
EPHA4	KEGG_PURINE_METABOLISM	-0.581836113718464	7.76788866347461e-09	100	NA	LIHC
EPHA6	KEGG_PURINE_METABOLISM	0.211631295392688	0.00248849585016226	88	NA	LIHC
EPHA7	KEGG_PURINE_METABOLISM	-0.554714002119661	1.3814968812291e-07	100	NA	LIHC
EPHB1	KEGG_PURINE_METABOLISM	-0.303356441455744	3.01067393516979e-08	100	NA	LIHC
EPHB2	KEGG_PURINE_METABOLISM	0.110260764518271	0.000447153587675084	97	NA	LIHC
EPOR	KEGG_PURINE_METABOLISM	-0.318456166781537	4.74205569314325e-09	100	NA	LIHC
EPS15	KEGG_PURINE_METABOLISM	-0.145701481027441	0.000374892632782148	94	NA	LIHC
ERBB2	KEGG_PURINE_METABOLISM	-0.331390216383133	6.24122851547227e-08	100	NA	LIHC
ERBB3	KEGG_PURINE_METABOLISM	0.182966210204354	0.00239553816020404	82	Unfav	LIHC
ERBB4	KEGG_PURINE_METABOLISM	-0.406357272049017	1.1289169821385e-05	99	NA	LIHC
ERBIN	KEGG_PURINE_METABOLISM	-0.107509392495628	0.000508346029800754	93	NA	LIHC
ERCC2	KEGG_PURINE_METABOLISM	0.16751175781456	5.39911935649057e-08	100	NA	LIHC
ERCC3	KEGG_PURINE_METABOLISM	0.161999261831076	1.0780067813347e-11	100	Unfav	LIHC
ERCC6	KEGG_PURINE_METABOLISM	-0.0889296685073464	0.00183113602318325	93	NA	LIHC
ERCC8	KEGG_PURINE_METABOLISM	0.462520581586584	3.04448121259939e-07	100	NA	LIHC
EREG	KEGG_PURINE_METABOLISM	-0.376809357768055	0.000173930170525853	96	NA	LIHC
ERG	KEGG_PURINE_METABOLISM	-0.11076101752922	2.87652250393088e-11	100	NA	LIHC
2,00 ERN	KEGG_PURINE_METABOLISM	-0.513641241392966	0.000928161585951424	86	NA	LIHC
ERRFI1	KEGG_PURINE_METABOLISM	-0.319749377694939	1.46052972589889e-16	100	NA	LIHC
ESF1	KEGG_PURINE_METABOLISM	0.101036903713766	0.00122259078363203	82	Unfav	LIHC
ESR1	KEGG_PURINE_METABOLISM	-0.122375212117304	2.34566568097207e-15	100	Fav	LIHC
ESRRB	KEGG_PURINE_METABOLISM	-0.696909035338375	2.27713227300266e-12	100	NA	LIHC
ESRRG	KEGG_PURINE_METABOLISM	-0.365008089529422	4.0070497173212e-11	100	NA	LIHC
ETS1	KEGG_PURINE_METABOLISM	-0.202377885304776	6.2767872518743e-14	100	NA	LIHC
ETS2	KEGG_PURINE_METABOLISM	-0.130613562913811	4.79467219224404e-16	100	NA	LIHC
ETV2	KEGG_PURINE_METABOLISM	0.0940822900446346	0.000331722246375416	91	NA	LIHC
ETV3	KEGG_PURINE_METABOLISM	-0.0422473850244921	0.00117773182158949	87	NA	LIHC
ETV4	KEGG_PURINE_METABOLISM	0.0958317848473443	0.00258580614623902	88	Unfav	LIHC
ETV5	KEGG_PURINE_METABOLISM	0.110224249980039	0.000389808470429741	96	Unfav	LIHC
EVI2A	KEGG_PURINE_METABOLISM	-0.247832934572854	0.000202911895204758	95	NA	LIHC
EVI5	KEGG_PURINE_METABOLISM	-0.157285662649353	3.37262869560731e-06	100	NA	LIHC
EVL	KEGG_PURINE_METABOLISM	-0.379163792611665	2.3765100514166e-06	100	NA	LIHC
EVX1	KEGG_PURINE_METABOLISM	0.849860027426527	3.1785298955322e-05	100	NA	LIHC
EWSR1	KEGG_PURINE_METABOLISM	0.241308893466179	2.43561615555256e-14	100	Unfav	LIHC
EXOSC6	KEGG_PURINE_METABOLISM	-0.179031069163711	0.000149209993194742	94	NA	LIHC
EXT2	KEGG_PURINE_METABOLISM	-0.277592135104525	0.000441509539694255	93	NA	LIHC
EYA1	KEGG_PURINE_METABOLISM	0.395578014816337	6.34096289555139e-08	100	NA	LIHC
EYA2	KEGG_PURINE_METABOLISM	-0.0732741763661201	7.95205201282733e-05	95	NA	LIHC
EZH1	KEGG_PURINE_METABOLISM	0.150344354465116	0.00012524471628515	98	NA	LIHC
EZH2	KEGG_PURINE_METABOLISM	0.159519755191806	1.34009963595039e-12	100	Unfav	LIHC
F10	KEGG_PURINE_METABOLISM	-0.114137026787648	8.08384348420124e-06	100	NA	LIHC
F2R	KEGG_PURINE_METABOLISM	-0.168500468790822	8.99882902359844e-07	100	NA	LIHC
F2RL1	KEGG_PURINE_METABOLISM	-0.118083166247412	0.00330195543618527	91	NA	LIHC
F2RL2	KEGG_PURINE_METABOLISM	-0.246893957210908	2.70322364166309e-05	98	NA	LIHC
F3	KEGG_PURINE_METABOLISM	-0.20841367596773	0.000109379172951781	100	NA	LIHC
F7	KEGG_PURINE_METABOLISM	-0.128764259143246	3.064450699346e-10	100	NA	LIHC
FABP4	KEGG_PURINE_METABOLISM	-0.172618095391831	2.72218958326463e-08	100	Fav	LIHC
FADD	KEGG_PURINE_METABOLISM	0.311131554839101	3.30086276701414e-09	100	NA	LIHC
FAF1	KEGG_PURINE_METABOLISM	0.266290688336128	4.33616088155094e-06	100	Unfav	LIHC
FAM120B	KEGG_PURINE_METABOLISM	-0.470833948006437	2.39187770501494e-13	100	NA	LIHC
FANCA	KEGG_PURINE_METABOLISM	0.214471794909769	8.77871642535654e-07	100	NA	LIHC
FANCC	KEGG_PURINE_METABOLISM	-0.201519763774473	1.14725257457975e-06	100	NA	LIHC
FANCD2	KEGG_PURINE_METABOLISM	0.169207267380537	5.66234842281404e-12	100	NA	LIHC
FANCE	KEGG_PURINE_METABOLISM	0.296803573236979	1.59294256932931e-07	100	Unfav	LIHC
FANCF	KEGG_PURINE_METABOLISM	0.191422783910111	7.54008942301226e-07	100	NA	LIHC
FANCG	KEGG_PURINE_METABOLISM	0.23660123443648	2.76894161934837e-12	100	Unfav	LIHC
FANCL	KEGG_PURINE_METABOLISM	0.271869167892211	1.26729096971467e-06	100	Unfav	LIHC
FARP2	KEGG_PURINE_METABOLISM	-0.21518964801508	4.4726833873485e-17	100	NA	LIHC
FAS	KEGG_PURINE_METABOLISM	-0.195602507528881	3.61812183132229e-09	100	NA	LIHC
FASTK	KEGG_PURINE_METABOLISM	0.162747678447694	4.21570556799946e-06	100	NA	LIHC
FAT1	KEGG_PURINE_METABOLISM	-0.140640997940027	0.00183961246675236	81	NA	LIHC
FBXO8	KEGG_PURINE_METABOLISM	-0.226209788725062	2.89764555606245e-09	100	NA	LIHC
FBXW11	KEGG_PURINE_METABOLISM	-0.363336905523827	1.46162328319545e-06	100	NA	LIHC
FBXW7	KEGG_PURINE_METABOLISM	-0.281211404819195	4.34426909354523e-17	100	NA	LIHC
FCER1A	KEGG_PURINE_METABOLISM	-0.305823967748375	0.000743685520202934	94	NA	LIHC
FCGRT	KEGG_PURINE_METABOLISM	-0.0883230175463566	1.07868449206959e-06	100	NA	LIHC
FEN1	KEGG_PURINE_METABOLISM	0.171252728064424	1.56004649213581e-09	100	Unfav	LIHC
FER	KEGG_PURINE_METABOLISM	0.314831301528108	2.60670728602212e-05	100	NA	LIHC
FEZF2	KEGG_PURINE_METABOLISM	-0.811249059386225	0.00348530962615724	89	NA	LIHC
FGA	KEGG_PURINE_METABOLISM	-0.123676573949433	3.26035929084697e-11	100	Fav	LIHC
FGB	KEGG_PURINE_METABOLISM	-0.146727250392923	3.19474141257105e-12	100	NA	LIHC
FGD1	KEGG_PURINE_METABOLISM	0.224126761417575	0.00163872832519075	89	NA	LIHC
FGD4	KEGG_PURINE_METABOLISM	-0.291456514687571	3.7998006295426e-23	100	NA	LIHC
FGD5	KEGG_PURINE_METABOLISM	-0.275708806291339	1.97376659779658e-05	99	NA	LIHC
FGF1	KEGG_PURINE_METABOLISM	-0.532886108861079	2.98296367072684e-12	100	NA	LIHC
FGF10	KEGG_PURINE_METABOLISM	-0.627006794169209	0.000169906295836758	98	NA	LIHC
FGF14	KEGG_PURINE_METABOLISM	-0.541266561397822	2.5628103639345e-10	100	NA	LIHC
FGF19	KEGG_PURINE_METABOLISM	-0.266652227297076	2.71861317069535e-05	100	NA	LIHC
FGF23	KEGG_PURINE_METABOLISM	-0.329594750966766	7.0320735847548e-06	99	NA	LIHC
FGF4	KEGG_PURINE_METABOLISM	0.655949706948422	0.00332446583244478	84	NA	LIHC
FGF7	KEGG_PURINE_METABOLISM	-0.449421078834533	4.29993785600978e-12	100	NA	LIHC
FGF8	KEGG_PURINE_METABOLISM	0.424381800378637	1.84068993367827e-06	100	NA	LIHC
FGFBP1	KEGG_PURINE_METABOLISM	-0.777539438493535	4.51997993857688e-05	99	NA	LIHC
FGFR1	KEGG_PURINE_METABOLISM	-0.144144642888788	2.89422253318646e-05	100	NA	LIHC
FGFR3	KEGG_PURINE_METABOLISM	0.0853012199777954	0.00029607860311676	96	NA	LIHC
FGFR4	KEGG_PURINE_METABOLISM	0.156462621725618	8.81181985262113e-07	100	NA	LIHC
FGG	KEGG_PURINE_METABOLISM	-0.143072720734146	3.84062081151934e-11	100	NA	LIHC
FH	KEGG_PURINE_METABOLISM	-0.088346127855019	3.85064371685953e-06	100	NA	LIHC
FHIT	KEGG_PURINE_METABOLISM	0.149290090608927	0.00229882512883445	86	NA	LIHC
FHL2	KEGG_PURINE_METABOLISM	-0.257369845247254	2.70122779066739e-09	100	NA	LIHC
FHL5	KEGG_PURINE_METABOLISM	-0.373137385704117	6.33663289418299e-09	100	NA	LIHC
FIBP	KEGG_PURINE_METABOLISM	0.173140567926294	2.95949322575774e-08	100	Unfav	LIHC
FIZ1	KEGG_PURINE_METABOLISM	0.104954109298694	0.000401633075835446	87	NA	LIHC
FKBP1A	KEGG_PURINE_METABOLISM	0.13239239088438	1.43658264320374e-09	100	Unfav	LIHC
FKBP8	KEGG_PURINE_METABOLISM	0.119415714762902	4.69506830905725e-05	96	Unfav	LIHC
FLCN	KEGG_PURINE_METABOLISM	-0.276116153202626	0.00665353054535958	84	NA	LIHC
FLI1	KEGG_PURINE_METABOLISM	-0.132407115370146	2.06821051659615e-05	100	NA	LIHC
FLRT1	KEGG_PURINE_METABOLISM	0.234784890327089	9.90745253032426e-06	100	NA	LIHC
FLRT2	KEGG_PURINE_METABOLISM	-0.241177170963379	2.14915810580782e-05	99	NA	LIHC
FLRT3	KEGG_PURINE_METABOLISM	-0.555966725267501	1.17486568290193e-13	100	NA	LIHC
FLT1	KEGG_PURINE_METABOLISM	-0.271241364502939	7.05272668477654e-07	100	NA	LIHC
FLT4	KEGG_PURINE_METABOLISM	-0.163648879825691	2.3849393151724e-07	100	NA	LIHC
FLYWCH1	KEGG_PURINE_METABOLISM	0.131089374189777	0.00248103116071262	88	NA	LIHC
FMN2	KEGG_PURINE_METABOLISM	0.618228966294545	2.06053295118892e-11	100	NA	LIHC
FNTA	KEGG_PURINE_METABOLISM	0.217731435666805	1.35242663345801e-07	100	NA	LIHC
FOS	KEGG_PURINE_METABOLISM	-0.373913399417271	2.01598276108692e-16	100	NA	LIHC
FOSB	KEGG_PURINE_METABOLISM	-0.346256802718242	3.56053811814011e-17	100	NA	LIHC
FOSL1	KEGG_PURINE_METABOLISM	-0.100457754427056	0.000350934404469521	91	NA	LIHC
FOSL2	KEGG_PURINE_METABOLISM	-0.12670556984114	0.00239687637880142	80	NA	LIHC
FOXA1	KEGG_PURINE_METABOLISM	-0.20251078440771	0.000561778585964618	97	NA	LIHC
FOXC1	KEGG_PURINE_METABOLISM	-0.222696969377754	0.000105145860265427	94	NA	LIHC
FOXC2	KEGG_PURINE_METABOLISM	-0.204167432637907	0.00234257593949533	81	NA	LIHC
FOXE3	KEGG_PURINE_METABOLISM	0.60247143921946	0.00226923258416802	82	NA	LIHC
FOXF1	KEGG_PURINE_METABOLISM	-0.17317768941587	3.24829180803513e-07	100	NA	LIHC
FOXH1	KEGG_PURINE_METABOLISM	0.221866856183838	1.47062820617743e-08	100	NA	LIHC
FOXI1	KEGG_PURINE_METABOLISM	0.56562320758023	0.00126880613426221	94	NA	LIHC
FOXI2	KEGG_PURINE_METABOLISM	-0.40055821449843	0.000129808184006939	94	NA	LIHC
FOXJ1	KEGG_PURINE_METABOLISM	0.115024607951057	1.09376964753055e-07	100	Unfav	LIHC
FOXJ2	KEGG_PURINE_METABOLISM	-0.512967243447009	1.12147368874173e-15	100	NA	LIHC
FOXK1	KEGG_PURINE_METABOLISM	0.142491858424074	2.83760017014991e-11	100	Unfav	LIHC
FOXK2	KEGG_PURINE_METABOLISM	0.110351528893413	1.76594517189288e-11	100	Unfav	LIHC
FOXM1	KEGG_PURINE_METABOLISM	0.145133680780648	4.46822639639665e-13	100	Unfav	LIHC
FOXN3	KEGG_PURINE_METABOLISM	-0.0811179104296733	8.92787340207449e-05	100	NA	LIHC
FOXN4	KEGG_PURINE_METABOLISM	-0.255388359596482	7.28083517005795e-07	100	NA	LIHC
FOXO1	KEGG_PURINE_METABOLISM	-0.138661879323619	7.83978589329773e-18	100	NA	LIHC
FOXO3	KEGG_PURINE_METABOLISM	-0.203449773181591	0.000117514672185095	98	NA	LIHC
FOXP2	KEGG_PURINE_METABOLISM	-0.158773481350436	0.00112422490791891	91	Unfav	LIHC
FOXP3	KEGG_PURINE_METABOLISM	-0.483330460044681	4.14606568264488e-12	100	NA	LIHC
FOXP4	KEGG_PURINE_METABOLISM	0.25393171449336	5.57886139788858e-08	100	Unfav	LIHC
FPR1	KEGG_PURINE_METABOLISM	-0.235759638799534	0.00192053557027327	82	NA	LIHC
FPR3	KEGG_PURINE_METABOLISM	-0.163814200713979	0.00141576537928953	87	NA	LIHC
FRAT2	KEGG_PURINE_METABOLISM	0.16503112623498	1.88605621952044e-07	100	NA	LIHC
FRS3	KEGG_PURINE_METABOLISM	0.16534602991296	1.12916090295952e-06	100	NA	LIHC
FRY	KEGG_PURINE_METABOLISM	-0.151486275921682	2.88967157865277e-11	100	NA	LIHC
FRYL	KEGG_PURINE_METABOLISM	-0.13489306467355	1.81222550515762e-09	100	NA	LIHC
FST	KEGG_PURINE_METABOLISM	-0.14543795220415	7.11187004579177e-07	100	NA	LIHC
FSTL1	KEGG_PURINE_METABOLISM	-0.265745130595189	1.32280844708757e-06	100	NA	LIHC
FSTL3	KEGG_PURINE_METABOLISM	-0.174162804929091	3.92526264254131e-05	98	NA	LIHC
FUBP1	KEGG_PURINE_METABOLISM	0.0916926247415734	8.88531120971886e-08	100	Unfav	LIHC
FUBP3	KEGG_PURINE_METABOLISM	-0.0738299549691945	0.00264639744815484	86	NA	LIHC
FURIN	KEGG_PURINE_METABOLISM	-0.156914482195338	4.45139391590023e-06	100	NA	LIHC
FUS	KEGG_PURINE_METABOLISM	0.23175004014788	3.76834964101167e-13	100	NA	LIHC
FYB1	KEGG_PURINE_METABOLISM	-0.158034149685027	0.000715726996060762	93	NA	LIHC
FYN	KEGG_PURINE_METABOLISM	-0.305611427106015	5.2681868615146e-08	100	Fav	LIHC
FZD1	KEGG_PURINE_METABOLISM	-0.134802368720621	0.00151558055914942	93	NA	LIHC
FZD4	KEGG_PURINE_METABOLISM	-0.194528927291772	3.64214754668764e-12	100	NA	LIHC
FZD6	KEGG_PURINE_METABOLISM	0.307693473699717	7.21165602107945e-08	100	NA	LIHC
FZD8	KEGG_PURINE_METABOLISM	-0.348763810361802	0.0002085560024262	96	NA	LIHC
GAB1	KEGG_PURINE_METABOLISM	-0.190753156777304	4.22866772241122e-07	100	NA	LIHC
GABPA	KEGG_PURINE_METABOLISM	-0.0807807680920388	0.00136600263406079	88	NA	LIHC
GABPB1	KEGG_PURINE_METABOLISM	0.176318030599038	0.000187512954607574	90	NA	LIHC
GABRA2	KEGG_PURINE_METABOLISM	0.290539255086312	0.00209872588377759	82	NA	LIHC
GABRB1	KEGG_PURINE_METABOLISM	0.557019671732497	9.48504173119171e-09	100	NA	LIHC
GABRB3	KEGG_PURINE_METABOLISM	-0.328143522012902	0.000541395861052916	96	NA	LIHC
GABRD	KEGG_PURINE_METABOLISM	0.193947370090291	1.21549577326839e-05	100	NA	LIHC
GABRG1	KEGG_PURINE_METABOLISM	-0.423535698602651	0.000595859207432021	95	NA	LIHC
GABRG3	KEGG_PURINE_METABOLISM	0.679018340198227	4.04481953963596e-08	100	NA	LIHC
GABRP	KEGG_PURINE_METABOLISM	-0.295489365062105	2.04859511416257e-08	100	NA	LIHC
GABRR3	KEGG_PURINE_METABOLISM	0.293505359040376	1.54802816978049e-07	100	NA	LIHC
GADD45B	KEGG_PURINE_METABOLISM	-0.201651056855223	1.90598051202675e-15	100	NA	LIHC
GADD45G	KEGG_PURINE_METABOLISM	-0.148182614894752	2.76982138349577e-09	100	NA	LIHC
GALR2	KEGG_PURINE_METABOLISM	0.58549677584786	1.63112386609919e-21	100	NA	LIHC
GARNL3	KEGG_PURINE_METABOLISM	-0.426449430346536	5.4719752966299e-19	100	NA	LIHC
GAS1	KEGG_PURINE_METABOLISM	-0.167124110803836	8.8094502436662e-08	100	NA	LIHC
GATA1	KEGG_PURINE_METABOLISM	-1.36481474633165	9.24969673485981e-12	100	NA	LIHC
GATA2	KEGG_PURINE_METABOLISM	-0.156941361674425	2.34956892912439e-06	100	NA	LIHC
GATA3	KEGG_PURINE_METABOLISM	-0.151158710611791	0.000640268713539706	88	NA	LIHC
GATA4	KEGG_PURINE_METABOLISM	-0.438593187687874	1.61318781818997e-05	98	NA	LIHC
GATA5	KEGG_PURINE_METABOLISM	-0.216789382464119	3.83917997475737e-05	96	NA	LIHC
GATA6	KEGG_PURINE_METABOLISM	-0.284814907939994	2.39848316476487e-19	100	NA	LIHC
GBX2	KEGG_PURINE_METABOLISM	0.590288216657685	2.17970204391737e-09	100	NA	LIHC
GCGR	KEGG_PURINE_METABOLISM	-0.17801587868712	1.28749160171621e-11	100	NA	LIHC
GCLC	KEGG_PURINE_METABOLISM	-0.0593703560990893	0.00040715004046165	93	NA	LIHC
GCM1	KEGG_PURINE_METABOLISM	0.122077107120415	0.000119842477838181	100	NA	LIHC
GDF2	KEGG_PURINE_METABOLISM	-0.137146127183528	7.19195311708112e-16	100	NA	LIHC
GDF3	KEGG_PURINE_METABOLISM	-0.45027025322662	0.000308136053280137	81	NA	LIHC
GDF6	KEGG_PURINE_METABOLISM	-0.136889418908401	2.97249596378191e-09	100	NA	LIHC
GDF7	KEGG_PURINE_METABOLISM	-0.147321134676694	5.73062673607169e-08	100	NA	LIHC
GDI1	KEGG_PURINE_METABOLISM	0.105472277281898	0.000102957934168037	96	NA	LIHC
GEM	KEGG_PURINE_METABOLISM	-0.234434165994427	3.87496248180574e-08	100	NA	LIHC
GFI1B	KEGG_PURINE_METABOLISM	-0.621239700650953	6.4363416862801e-05	99	NA	LIHC
GFRA1	KEGG_PURINE_METABOLISM	-0.183859978709515	1.27765829440594e-09	100	NA	LIHC
GFRA2	KEGG_PURINE_METABOLISM	-0.361566984625644	0.000237933092682519	96	NA	LIHC
GGCT	KEGG_PURINE_METABOLISM	0.241619592624673	1.6543530539117e-12	100	Unfav	LIHC
GHR	KEGG_PURINE_METABOLISM	-0.153597120360729	4.75780930370788e-17	100	Fav	LIHC
GIPC1	KEGG_PURINE_METABOLISM	0.160604347758436	0.000150275823161158	99	NA	LIHC
GIPR	KEGG_PURINE_METABOLISM	0.101468649072307	0.000769181833993124	97	NA	LIHC
GIT1	KEGG_PURINE_METABOLISM	0.10716644879292	2.69463791228963e-08	100	Unfav	LIHC
GJA1	KEGG_PURINE_METABOLISM	-0.200144774880282	0.00500508260213528	85	NA	LIHC
GKAP1	KEGG_PURINE_METABOLISM	0.240557930735781	7.82984018159416e-05	98	NA	LIHC
GLI2	KEGG_PURINE_METABOLISM	-0.115707779741261	1.67980159828893e-05	100	NA	LIHC
GLI3	KEGG_PURINE_METABOLISM	-0.118930293717605	2.21105758267326e-05	100	NA	LIHC
GLIS1	KEGG_PURINE_METABOLISM	-0.229976024139125	0.00076662834235811	91	NA	LIHC
GLMP	KEGG_PURINE_METABOLISM	0.207174909335392	6.48501981885309e-16	100	Unfav	LIHC
GLRA1	KEGG_PURINE_METABOLISM	0.654237152372781	0.00123704871283835	90	NA	LIHC
GLRX2	KEGG_PURINE_METABOLISM	0.192271790774906	1.00359927760258e-06	100	Unfav	LIHC
GMEB1	KEGG_PURINE_METABOLISM	0.23334669512926	7.32056167140112e-06	100	Unfav	LIHC
GMEB2	KEGG_PURINE_METABOLISM	0.140499083115265	1.24700744077742e-11	100	NA	LIHC
GMNN	KEGG_PURINE_METABOLISM	0.167073758886926	5.50590793329853e-14	100	NA	LIHC
GMPS	KEGG_PURINE_METABOLISM	0.201796788469971	4.11635230700447e-17	100	Unfav	LIHC
GNA14	KEGG_PURINE_METABOLISM	-0.33089217880299	1.14534447865839e-20	100	NA	LIHC
GNAI2	KEGG_PURINE_METABOLISM	-0.222135487264666	2.6658203807107e-05	100	NA	LIHC
GNAL	KEGG_PURINE_METABOLISM	0.297962311948505	1.19594267444635e-06	100	NA	LIHC
GNAO1	KEGG_PURINE_METABOLISM	-0.261054896329767	1.95965309767808e-11	100	NA	LIHC
GNAQ	KEGG_PURINE_METABOLISM	-0.171660418742032	3.40373538859841e-05	100	NA	LIHC
GNAS	KEGG_PURINE_METABOLISM	0.299199811574716	3.52516410135789e-09	100	Unfav	LIHC
GNAT1	KEGG_PURINE_METABOLISM	-0.167742159725907	0.00338539449538688	92	NA	LIHC
GNAT2	KEGG_PURINE_METABOLISM	-0.274550779386807	1.12037166249323e-08	100	NA	LIHC
GNAZ	KEGG_PURINE_METABOLISM	0.141948088947321	0.0001461466505862	98	Unfav	LIHC
GNB1	KEGG_PURINE_METABOLISM	0.252700848528604	3.29407988870862e-05	99	Unfav	LIHC
GNB1L	KEGG_PURINE_METABOLISM	0.206230991271428	6.84778948940486e-10	100	Unfav	LIHC
GNB3	KEGG_PURINE_METABOLISM	0.244072534178212	0.00018600539268212	98	NA	LIHC
GNB4	KEGG_PURINE_METABOLISM	-0.199316186008018	3.98199480338599e-06	100	NA	LIHC
GNB5	KEGG_PURINE_METABOLISM	-0.221095896957978	4.16653242107866e-06	100	NA	LIHC
GNG11	KEGG_PURINE_METABOLISM	-0.118313550372995	4.10413000919274e-05	99	NA	LIHC
GNG12	KEGG_PURINE_METABOLISM	-0.149928168052787	1.2423320506744e-09	100	NA	LIHC
GNG2	KEGG_PURINE_METABOLISM	-0.25752185716849	2.05919902393294e-05	100	NA	LIHC
GNG4	KEGG_PURINE_METABOLISM	0.275100216529855	1.20526451638171e-07	100	NA	LIHC
GNG5	KEGG_PURINE_METABOLISM	0.14769411453872	0.00434273977670257	81	Unfav	LIHC
GNG7	KEGG_PURINE_METABOLISM	-0.151334726905244	3.48054034476043e-05	96	Fav	LIHC
GNGT1	KEGG_PURINE_METABOLISM	0.338614978778978	6.04864145898344e-06	99	NA	LIHC
GNL1	KEGG_PURINE_METABOLISM	0.23755988261325	2.31071534746336e-07	100	NA	LIHC
GNRHR	KEGG_PURINE_METABOLISM	-0.502605908174143	0.000503067480485879	92	NA	LIHC
GP1BA	KEGG_PURINE_METABOLISM	-0.547659450360313	1.47904229507706e-11	100	NA	LIHC
GP6	KEGG_PURINE_METABOLISM	-0.66300254049616	5.70909903585281e-09	100	NA	LIHC
GPAT3	KEGG_PURINE_METABOLISM	-0.145543283836722	0.000312879210694318	95	NA	LIHC
GPBAR1	KEGG_PURINE_METABOLISM	-0.141236651474643	0.000478916417821323	87	NA	LIHC
GPBP1	KEGG_PURINE_METABOLISM	0.454398875097487	4.00361140754992e-11	100	NA	LIHC
GPBP1L1	KEGG_PURINE_METABOLISM	-0.142670613768727	1.84777544788381e-05	98	Unfav	LIHC
GPC3	KEGG_PURINE_METABOLISM	0.217359851962662	2.13694762632402e-09	100	NA	LIHC
GPHN	KEGG_PURINE_METABOLISM	-0.0645953175031352	5.58570086322848e-09	100	NA	LIHC
GPR119	KEGG_PURINE_METABOLISM	0.457523379950648	1.06866802397069e-09	100	NA	LIHC
GPR135	KEGG_PURINE_METABOLISM	-0.25152350224715	0.000215997349561912	99	NA	LIHC
GPR143	KEGG_PURINE_METABOLISM	-0.262993053089116	0.000133770012213579	99	NA	LIHC
GPR146	KEGG_PURINE_METABOLISM	-0.114110387022983	1.58235777694975e-08	100	NA	LIHC
GPR148	KEGG_PURINE_METABOLISM	0.567050442212661	0.000181894538999555	100	NA	LIHC
GPR15	KEGG_PURINE_METABOLISM	-0.90238828226836	9.94566916567517e-11	100	NA	LIHC
GPR151	KEGG_PURINE_METABOLISM	-0.605168700049717	0.00175733111013037	91	NA	LIHC
GPR153	KEGG_PURINE_METABOLISM	-0.705625228526041	1.15076194788498e-10	100	NA	LIHC
GPR155	KEGG_PURINE_METABOLISM	-0.258810706818528	3.3002256636648e-11	100	NA	LIHC
GPR157	KEGG_PURINE_METABOLISM	-0.195913815794912	0.000234472096073408	93	NA	LIHC
GPR161	KEGG_PURINE_METABOLISM	0.164830792978102	0.00184931926142766	91	NA	LIHC
GPR162	KEGG_PURINE_METABOLISM	-0.282478476581116	1.01941232460366e-05	100	NA	LIHC
GPR17	KEGG_PURINE_METABOLISM	-0.219792066198096	4.38506197730808e-14	100	NA	LIHC
GPR174	KEGG_PURINE_METABOLISM	-0.414507592952262	3.02506508405623e-08	100	NA	LIHC
GPR176	KEGG_PURINE_METABOLISM	-0.0924661258722254	0.00481783921739943	80	NA	LIHC
GPR179	KEGG_PURINE_METABOLISM	-0.497878662647344	1.39350672987473e-05	99	NA	LIHC
GPR182	KEGG_PURINE_METABOLISM	-0.4317509308829	7.29599799600067e-17	100	NA	LIHC
GPR19	KEGG_PURINE_METABOLISM	0.511981402550484	2.15292574124088e-07	100	NA	LIHC
GPR20	KEGG_PURINE_METABOLISM	-0.185029526364133	1.22396617937099e-05	100	NA	LIHC
GPR32	KEGG_PURINE_METABOLISM	0.521267070591701	6.95041179470439e-05	98	NA	LIHC
GPR37	KEGG_PURINE_METABOLISM	-0.340379540293162	2.18212936530862e-09	100	NA	LIHC
GPR4	KEGG_PURINE_METABOLISM	-0.125971987419287	2.76071966936199e-05	100	NA	LIHC
GPR50	KEGG_PURINE_METABOLISM	-1.33287441548709	8.96812939467348e-11	100	NA	LIHC
GPR6	KEGG_PURINE_METABOLISM	-0.797428394726692	0.00058851897101695	92	NA	LIHC
GPR61	KEGG_PURINE_METABOLISM	-0.324502616973162	0.00770657381643171	80	NA	LIHC
GPR63	KEGG_PURINE_METABOLISM	0.20514177404623	0.00316518236237171	87	NA	LIHC
GPR65	KEGG_PURINE_METABOLISM	-0.184682828057028	0.00108747537917677	89	NA	LIHC
GPR68	KEGG_PURINE_METABOLISM	-0.199734577639122	0.00102107018904269	89	NA	LIHC
GPR75	KEGG_PURINE_METABOLISM	-0.114575850120792	0.000602373093478318	95	NA	LIHC
GPR78	KEGG_PURINE_METABOLISM	-1.50680772978093	0.000994063966825162	95	NA	LIHC
GPR82	KEGG_PURINE_METABOLISM	-0.332013359493241	3.24994126133741e-05	100	NA	LIHC
GPR83	KEGG_PURINE_METABOLISM	-0.419599108638603	9.87476553700106e-06	99	NA	LIHC
GPR88	KEGG_PURINE_METABOLISM	-0.242564006935142	0.00312599810634559	84	NA	LIHC
GPRC5A	KEGG_PURINE_METABOLISM	-0.323825428603581	3.96551286298679e-06	98	NA	LIHC
GPRC5B	KEGG_PURINE_METABOLISM	-0.220575339364095	0.00125108943011193	99	NA	LIHC
GPRC5D	KEGG_PURINE_METABOLISM	0.229052361475386	3.54682663549377e-06	99	NA	LIHC
GPRC6A	KEGG_PURINE_METABOLISM	0.351930157632444	7.00858990466296e-06	99	NA	LIHC
GPS1	KEGG_PURINE_METABOLISM	0.150435490463185	8.09991273824358e-09	100	Unfav	LIHC
GPS2	KEGG_PURINE_METABOLISM	0.147632530885794	4.1194039186795e-05	98	NA	LIHC
GRAP	KEGG_PURINE_METABOLISM	-0.234393130376969	5.44537558843093e-07	100	NA	LIHC
GRB10	KEGG_PURINE_METABOLISM	-0.374631946591159	1.27771941796877e-10	100	NA	LIHC
GRB14	KEGG_PURINE_METABOLISM	-0.412106727753672	2.95045988515158e-08	100	NA	LIHC
GRB2	KEGG_PURINE_METABOLISM	0.653553861706291	4.15176766842613e-11	100	Unfav	LIHC
GRB7	KEGG_PURINE_METABOLISM	0.139691311311122	0.000586867805091145	99	NA	LIHC
GREM1	KEGG_PURINE_METABOLISM	-0.285660155208542	4.16821786745403e-05	100	NA	LIHC
GREM2	KEGG_PURINE_METABOLISM	-0.209848306320194	2.33668814265102e-09	100	NA	LIHC
GRHL1	KEGG_PURINE_METABOLISM	-0.128598201211613	0.000206042550221973	99	NA	LIHC
GRHL2	KEGG_PURINE_METABOLISM	-0.157081291349629	8.37043206661641e-09	100	NA	LIHC
GRHL3	KEGG_PURINE_METABOLISM	-0.605712480005719	1.16929671695237e-16	100	NA	LIHC
GRIA3	KEGG_PURINE_METABOLISM	-0.260761486943636	2.91254542040113e-06	99	NA	LIHC
GRIA4	KEGG_PURINE_METABOLISM	-0.681253193870771	0.000566244723575709	95	NA	LIHC
GRIK4	KEGG_PURINE_METABOLISM	0.144614653972847	0.000781981361625052	90	NA	LIHC
GRIN2B	KEGG_PURINE_METABOLISM	-0.672016382098705	4.1976844397678e-05	99	NA	LIHC
GRK4	KEGG_PURINE_METABOLISM	0.547841903308743	1.31288807645996e-08	100	NA	LIHC
GRK5	KEGG_PURINE_METABOLISM	-0.460492213181222	3.937794641846e-11	100	NA	LIHC
GRK6	KEGG_PURINE_METABOLISM	0.221782468295598	7.2929422977208e-13	100	Unfav	LIHC
GRK7	KEGG_PURINE_METABOLISM	0.794532855493156	5.29376168493382e-05	99	NA	LIHC
GRM4	KEGG_PURINE_METABOLISM	0.178071776481771	1.74177549954134e-07	100	NA	LIHC
GRM6	KEGG_PURINE_METABOLISM	-0.500954814377205	3.1483470551826e-11	100	NA	LIHC
GRM7	KEGG_PURINE_METABOLISM	-0.437633118466079	0.00207441832719622	85	NA	LIHC
GRM8	KEGG_PURINE_METABOLISM	-0.446818010313725	4.07857682361366e-12	100	NA	LIHC
GRN	KEGG_PURINE_METABOLISM	0.173371756788512	3.05238364010482e-09	100	NA	LIHC
GRTP1	KEGG_PURINE_METABOLISM	-0.241350608378223	3.95681348682525e-07	100	NA	LIHC
GSK3A	KEGG_PURINE_METABOLISM	0.286422479459776	3.89503292503434e-15	100	Unfav	LIHC
GSX1	KEGG_PURINE_METABOLISM	1.68495128525195	1.9381881895593e-06	100	NA	LIHC
GSX2	KEGG_PURINE_METABOLISM	-0.971385480847152	0.00320364395414047	86	NA	LIHC
GTF2A1	KEGG_PURINE_METABOLISM	-0.0503843537957433	0.00131486329664262	82	NA	LIHC
GTF2A1L	KEGG_PURINE_METABOLISM	-0.616443139736646	9.90658439403119e-12	100	NA	LIHC
GTF2A2	KEGG_PURINE_METABOLISM	0.0817051544612998	0.00185192430607148	84	NA	LIHC
GTF2E1	KEGG_PURINE_METABOLISM	0.117374253860016	5.57655027807896e-05	96	NA	LIHC
GTF2F1	KEGG_PURINE_METABOLISM	0.203911946643074	1.23764939072652e-11	100	NA	LIHC
GTF2H2	KEGG_PURINE_METABOLISM	0.52623252963865	5.90858462319355e-09	100	NA	LIHC
GTF2H4	KEGG_PURINE_METABOLISM	0.222774934616734	2.38999597611104e-09	100	NA	LIHC
GTF2IRD1	KEGG_PURINE_METABOLISM	0.13889627274154	5.23667694057175e-13	100	Unfav	LIHC
GTF2IRD2	KEGG_PURINE_METABOLISM	-0.227853092660712	1.75606819832985e-09	100	NA	LIHC
GTF2IRD2B	KEGG_PURINE_METABOLISM	-0.195633505652823	6.01761005731727e-09	100	NA	LIHC
GTPBP1	KEGG_PURINE_METABOLISM	-0.237563498306901	0.00277575050869668	90	NA	LIHC
GTSE1	KEGG_PURINE_METABOLISM	0.176445567154774	1.86717566986705e-09	100	Unfav	LIHC
GUCA1B	KEGG_PURINE_METABOLISM	-0.319947495982697	0.0046435899551806	82	NA	LIHC
GUCY1A1	KEGG_PURINE_METABOLISM	-0.274300038814558	3.12272207088144e-07	100	NA	LIHC
GUCY1B1	KEGG_PURINE_METABOLISM	-0.24701100187898	0.0034303865402857	88	NA	LIHC
GUCY2C	KEGG_PURINE_METABOLISM	0.266106217100414	0.000397307131444526	94	Unfav	LIHC
GUCY2F	KEGG_PURINE_METABOLISM	-0.726855955534963	9.81447610828585e-06	100	NA	LIHC
GZMA	KEGG_PURINE_METABOLISM	-0.192210834931154	0.000421508538852054	88	NA	LIHC
H1-2	KEGG_PURINE_METABOLISM	0.151269671526038	0.000430455046980958	94	NA	LIHC
H1-3	KEGG_PURINE_METABOLISM	0.260115812045654	6.91340088346508e-06	100	NA	LIHC
H1-4	KEGG_PURINE_METABOLISM	0.599689707688504	1.05351207599579e-11	100	NA	LIHC
H2AC16	KEGG_PURINE_METABOLISM	0.457652715776497	3.24499251872293e-09	100	NA	LIHC
H2AC17	KEGG_PURINE_METABOLISM	0.323571621703268	9.39863443670993e-07	100	NA	LIHC
H2AX	KEGG_PURINE_METABOLISM	0.142537125343405	7.67161647419967e-11	100	Unfav	LIHC
H2BC17	KEGG_PURINE_METABOLISM	0.756904708291188	5.03755387079153e-11	100	NA	LIHC
H3-3A	KEGG_PURINE_METABOLISM	0.223143151408277	2.54698128969145e-06	100	NA	LIHC
H3C2	KEGG_PURINE_METABOLISM	0.725718868534156	3.22739418546126e-12	100	NA	LIHC
H4C1	KEGG_PURINE_METABOLISM	0.540439782338787	0.000112265771224262	99	NA	LIHC
H4C14	KEGG_PURINE_METABOLISM	0.48252745938542	4.15183976147074e-14	100	NA	LIHC
H4C4	KEGG_PURINE_METABOLISM	0.446650995875046	4.03433555706308e-06	100	NA	LIHC
H4C5	KEGG_PURINE_METABOLISM	0.366230996123192	6.87497884920205e-08	100	NA	LIHC
H4C6	KEGG_PURINE_METABOLISM	-0.635288095011683	0.000264469501970871	96	NA	LIHC
H4C8	KEGG_PURINE_METABOLISM	0.202283124378699	0.0019453092445403	89	NA	LIHC
H4C9	KEGG_PURINE_METABOLISM	0.367981325732186	6.82148868109275e-05	100	NA	LIHC
HABP4	KEGG_PURINE_METABOLISM	0.0444138720815108	0.00432055082206409	83	NA	LIHC
HACD3	KEGG_PURINE_METABOLISM	-0.155172356463091	0.00181813447116915	84	NA	LIHC
HAND1	KEGG_PURINE_METABOLISM	0.772971428427272	0.00147340590239511	88	NA	LIHC
HAND2	KEGG_PURINE_METABOLISM	-0.133766609933876	5.695934754616e-10	100	NA	LIHC
HASPIN	KEGG_PURINE_METABOLISM	0.220050994764376	2.24737159511071e-10	100	NA	LIHC
HAT1	KEGG_PURINE_METABOLISM	0.374481051873512	4.34458301483085e-12	100	Unfav	LIHC
HBEGF	KEGG_PURINE_METABOLISM	-0.367067246646718	2.97907423735402e-09	100	NA	LIHC
HBP1	KEGG_PURINE_METABOLISM	-0.121281151660512	3.33927155267567e-07	100	NA	LIHC
HCFC1	KEGG_PURINE_METABOLISM	0.158226776043288	3.31886485629368e-09	100	Unfav	LIHC
HCFC2	KEGG_PURINE_METABOLISM	-0.11826071640098	8.59134870273378e-08	99	NA	LIHC
HCLS1	KEGG_PURINE_METABOLISM	-0.0466796604401629	0.00242857368071361	81	NA	LIHC
HCRT	KEGG_PURINE_METABOLISM	0.56706319101158	1.76780772608027e-11	100	NA	LIHC
HDAC1	KEGG_PURINE_METABOLISM	0.229965749751416	1.40792220727063e-13	100	Unfav	LIHC
HDAC10	KEGG_PURINE_METABOLISM	0.279617010588367	1.07282985951023e-09	100	NA	LIHC
HDAC11	KEGG_PURINE_METABOLISM	0.106884981627157	1.26681185764268e-13	100	Unfav	LIHC
HDAC2	KEGG_PURINE_METABOLISM	0.147785825152938	6.1421149462261e-14	100	Unfav	LIHC
HDAC3	KEGG_PURINE_METABOLISM	0.183069891387509	0.000123405287742445	100	Unfav	LIHC
HDAC4	KEGG_PURINE_METABOLISM	0.149061801211156	6.28134522833108e-09	100	Unfav	LIHC
HDAC5	KEGG_PURINE_METABOLISM	0.195012179018799	9.57649604154892e-07	100	Unfav	LIHC
HDAC6	KEGG_PURINE_METABOLISM	-0.103900250378049	1.5234206659246e-07	100	NA	LIHC
HDAC9	KEGG_PURINE_METABOLISM	-0.10858244066182	3.72650969499506e-06	100	NA	LIHC
HDGF	KEGG_PURINE_METABOLISM	0.327177351022682	6.45336565436062e-12	100	Unfav	LIHC
HDX	KEGG_PURINE_METABOLISM	-0.241966150592559	3.32817417405033e-10	100	NA	LIHC
HELLS	KEGG_PURINE_METABOLISM	0.108561148108794	5.35158097073701e-08	100	Unfav	LIHC
HELT	KEGG_PURINE_METABOLISM	0.734956586453532	8.83726570987811e-05	94	NA	LIHC
HELZ2	KEGG_PURINE_METABOLISM	-0.193405433263494	2.81033946235003e-10	100	NA	LIHC
HERPUD1	KEGG_PURINE_METABOLISM	-0.173085462065023	9.38137369756072e-07	100	NA	LIHC
HES1	KEGG_PURINE_METABOLISM	-0.450803308332801	1.16558325609768e-08	100	NA	LIHC
HES4	KEGG_PURINE_METABOLISM	0.0764800274643083	0.00121315434614735	91	Unfav	LIHC
HES5	KEGG_PURINE_METABOLISM	-0.342452539188099	0.00223006412809703	86	NA	LIHC
HES6	KEGG_PURINE_METABOLISM	0.252253659597111	1.49455589855722e-13	100	NA	LIHC
HEXIM1	KEGG_PURINE_METABOLISM	-0.364481850587452	9.84690301001615e-10	100	NA	LIHC
HEY1	KEGG_PURINE_METABOLISM	0.261899341028	6.85182698723098e-06	100	NA	LIHC
HEY2	KEGG_PURINE_METABOLISM	-0.210248603789819	1.06652545845621e-10	100	NA	LIHC
HEYL	KEGG_PURINE_METABOLISM	-0.10249226021667	6.20180686428393e-05	100	NA	LIHC
HGF	KEGG_PURINE_METABOLISM	-0.335674551931139	1.18804511931591e-11	100	NA	LIHC
HGS	KEGG_PURINE_METABOLISM	0.2318776633424	2.31995328693902e-17	100	Unfav	LIHC
HHIP	KEGG_PURINE_METABOLISM	-0.389276009385261	3.89173975437121e-10	100	NA	LIHC
HIC1	KEGG_PURINE_METABOLISM	-0.133098617543387	3.56016842967167e-07	100	NA	LIHC
HIC2	KEGG_PURINE_METABOLISM	0.103370573921966	0.000192162402127357	97	NA	LIHC
HIF1AN	KEGG_PURINE_METABOLISM	0.178309996457048	7.23279510534125e-12	100	NA	LIHC
HIF3A	KEGG_PURINE_METABOLISM	-0.43211466654092	1.32202827245014e-13	100	NA	LIHC
HINFP	KEGG_PURINE_METABOLISM	0.303695457043579	6.25246834327012e-10	100	NA	LIHC
HIP1	KEGG_PURINE_METABOLISM	-0.100145989099195	0.00125476737271865	86	NA	LIHC
HIPK1	KEGG_PURINE_METABOLISM	-0.170562724825718	0.000330464619329348	92	Unfav	LIHC
HIPK2	KEGG_PURINE_METABOLISM	-0.134443525481399	2.4190519694083e-05	99	NA	LIHC
HIPK3	KEGG_PURINE_METABOLISM	-0.0472336603716283	0.000260530243279325	95	NA	LIHC
HIVEP1	KEGG_PURINE_METABOLISM	-0.142250211097958	1.32522348550267e-07	100	NA	LIHC
HIVEP2	KEGG_PURINE_METABOLISM	-0.215578323699704	5.28584159384501e-08	100	NA	LIHC
HIVEP3	KEGG_PURINE_METABOLISM	-0.225669803644505	3.70233868396777e-10	100	NA	LIHC
HLF	KEGG_PURINE_METABOLISM	-0.0568359611264823	2.60778362794977e-05	100	NA	LIHC
HLX	KEGG_PURINE_METABOLISM	-0.108873182097513	3.84330219065449e-09	100	NA	LIHC
HMG20A	KEGG_PURINE_METABOLISM	-0.145918816011376	5.11342583662023e-05	99	NA	LIHC
HMGA1	KEGG_PURINE_METABOLISM	0.0943085098379361	3.37124804255212e-13	100	Unfav	LIHC
HMGA2	KEGG_PURINE_METABOLISM	0.155004633606405	1.37259406840217e-07	100	NA	LIHC
HMGB2	KEGG_PURINE_METABOLISM	0.227894306918168	7.59515666970238e-09	100	Unfav	LIHC
HMGN1	KEGG_PURINE_METABOLISM	0.108054694105801	5.83202565712729e-06	100	Unfav	LIHC
HMGN2	KEGG_PURINE_METABOLISM	0.191534003423165	3.67545143740643e-07	100	Unfav	LIHC
HMGN5	KEGG_PURINE_METABOLISM	-0.114294398393148	3.51983260245376e-06	100	NA	LIHC
HMX2	KEGG_PURINE_METABOLISM	0.696675795109697	9.37377491637147e-08	100	NA	LIHC
HMX3	KEGG_PURINE_METABOLISM	0.581678894973532	3.23667755551574e-06	100	NA	LIHC
HNF4A	KEGG_PURINE_METABOLISM	-0.0430575326175729	0.00020867920117591	97	NA	LIHC
HNF4G	KEGG_PURINE_METABOLISM	-0.169523390997166	0.000171439104618096	96	NA	LIHC
HNRNPAB	KEGG_PURINE_METABOLISM	0.175370841223314	9.106751725922e-08	100	NA	LIHC
HNRNPD	KEGG_PURINE_METABOLISM	0.257517192456474	1.43285887193754e-08	100	Unfav	LIHC
HNRNPDL	KEGG_PURINE_METABOLISM	0.138833780928362	0.000622613505255987	92	NA	LIHC
HNRNPK	KEGG_PURINE_METABOLISM	0.12201107510031	0.000124222385749246	91	Unfav	LIHC
HOMER1	KEGG_PURINE_METABOLISM	0.155523106355881	0.000389454731977489	98	NA	LIHC
HOMER2	KEGG_PURINE_METABOLISM	-0.227538411867503	1.70612550095719e-11	100	NA	LIHC
HOXA10	KEGG_PURINE_METABOLISM	0.273608881020092	6.06385936958275e-07	100	NA	LIHC
HOXA11	KEGG_PURINE_METABOLISM	0.228582833975729	1.19575501532479e-08	100	NA	LIHC
HOXA3	KEGG_PURINE_METABOLISM	0.155073085518617	5.14575955627298e-07	100	NA	LIHC
HOXA4	KEGG_PURINE_METABOLISM	-0.270805812515534	1.05953107835106e-09	100	NA	LIHC
HOXA5	KEGG_PURINE_METABOLISM	0.399588892836081	2.54810017327888e-07	100	NA	LIHC
HOXA6	KEGG_PURINE_METABOLISM	0.367465930906942	1.99124040768296e-07	100	NA	LIHC
HOXB13	KEGG_PURINE_METABOLISM	0.204619601579696	2.10407446820611e-05	100	NA	LIHC
HOXB2	KEGG_PURINE_METABOLISM	-0.123702262803296	0.00199043344812268	81	NA	LIHC
HOXB4	KEGG_PURINE_METABOLISM	-0.100636934828699	8.00289879479427e-05	98	NA	LIHC
HOXB6	KEGG_PURINE_METABOLISM	-0.303213029012868	9.80844522883407e-12	100	NA	LIHC
HOXB8	KEGG_PURINE_METABOLISM	0.618849790125998	3.00326522186739e-06	100	NA	LIHC
HOXB9	KEGG_PURINE_METABOLISM	0.166085121877419	0.00133023583946388	93	NA	LIHC
HOXC10	KEGG_PURINE_METABOLISM	0.359188089573476	1.82191069341344e-05	100	NA	LIHC
HOXC11	KEGG_PURINE_METABOLISM	0.450466445820987	1.5025265389987e-07	100	NA	LIHC
HOXC12	KEGG_PURINE_METABOLISM	0.991326371854754	7.01378788529801e-05	97	NA	LIHC
HOXC13	KEGG_PURINE_METABOLISM	0.293458123176154	1.65448435570838e-09	100	NA	LIHC
HOXC6	KEGG_PURINE_METABOLISM	0.1799594517382	2.73589832688115e-07	100	NA	LIHC
HOXC9	KEGG_PURINE_METABOLISM	0.222625463815008	6.63695963274315e-06	100	NA	LIHC
HOXD1	KEGG_PURINE_METABOLISM	0.155562992590416	7.02771979316705e-07	100	NA	LIHC
HOXD10	KEGG_PURINE_METABOLISM	0.350908342329375	1.75404279418362e-09	100	NA	LIHC
HOXD11	KEGG_PURINE_METABOLISM	0.407789197613358	4.29049565360657e-10	100	NA	LIHC
HOXD12	KEGG_PURINE_METABOLISM	0.765730156736067	9.95026459513351e-05	100	NA	LIHC
HOXD13	KEGG_PURINE_METABOLISM	0.565954915331973	2.64185994509386e-05	99	NA	LIHC
HOXD3	KEGG_PURINE_METABOLISM	0.586736292086992	7.82887050391994e-09	100	NA	LIHC
HOXD4	KEGG_PURINE_METABOLISM	0.500297541540099	1.76597511635437e-12	100	NA	LIHC
HOXD8	KEGG_PURINE_METABOLISM	0.400922217302772	2.29851673547619e-07	100	NA	LIHC
HOXD9	KEGG_PURINE_METABOLISM	0.402043020961971	9.29736507528062e-14	100	Unfav	LIHC
HPGD	KEGG_PURINE_METABOLISM	-0.179877486142641	8.67900279162185e-08	100	NA	LIHC
HR	KEGG_PURINE_METABOLISM	-0.2964441400136	0.00119237471161617	87	NA	LIHC
HRAS	KEGG_PURINE_METABOLISM	0.13539121241472	8.41051084285571e-12	100	Unfav	LIHC
HRH2	KEGG_PURINE_METABOLISM	-0.49383489313208	2.99935434712653e-07	100	NA	LIHC
HRH4	KEGG_PURINE_METABOLISM	-0.645046593341842	1.4612935522861e-10	100	NA	LIHC
HSBP1	KEGG_PURINE_METABOLISM	0.168559240715475	2.41728840792383e-06	100	NA	LIHC
HSD3B1	KEGG_PURINE_METABOLISM	-0.355827939706407	9.5842481662794e-11	100	NA	LIHC
HSF1	KEGG_PURINE_METABOLISM	0.163582680112258	1.09952921590531e-13	100	Unfav	LIHC
HSF2	KEGG_PURINE_METABOLISM	0.19674864632782	4.7460006671615e-11	100	Unfav	LIHC
HSF5	KEGG_PURINE_METABOLISM	-0.389309957668461	0.000135907239845537	97	NA	LIHC
HSFX2	KEGG_PURINE_METABOLISM	0.407881874695491	0.000476922954980833	95	NA	LIHC
HSP90AA1	KEGG_PURINE_METABOLISM	0.277806010889228	0.000186632578072985	98	Unfav	LIHC
HSP90AB1	KEGG_PURINE_METABOLISM	0.335039765339887	1.99629083908381e-21	100	Unfav	LIHC
HSPA5	KEGG_PURINE_METABOLISM	0.188737698755257	6.5861137473869e-05	97	NA	LIHC
HSPB1	KEGG_PURINE_METABOLISM	0.166298206898795	4.41962720219496e-10	100	NA	LIHC
HSPD1	KEGG_PURINE_METABOLISM	0.227627864986199	3.82225768783476e-12	100	Unfav	LIHC
HSPE1	KEGG_PURINE_METABOLISM	0.137323043449358	2.92633996555683e-13	100	NA	LIHC
HTATSF1	KEGG_PURINE_METABOLISM	0.122152174354397	0.000151421906458978	96	NA	LIHC
HTR1D	KEGG_PURINE_METABOLISM	0.410538079858856	7.82943992503917e-08	100	NA	LIHC
HTR1E	KEGG_PURINE_METABOLISM	0.864739448973666	0.000452244471866981	94	NA	LIHC
HTR1F	KEGG_PURINE_METABOLISM	0.358851379630958	0.000224260337593285	99	NA	LIHC
HTR2B	KEGG_PURINE_METABOLISM	-0.281259191344856	3.23624421299828e-10	100	NA	LIHC
HTR3A	KEGG_PURINE_METABOLISM	0.118758725555469	0.0032788574028114	83	NA	LIHC
HTR4	KEGG_PURINE_METABOLISM	0.314723210130671	1.21931544185605e-06	100	NA	LIHC
HTR7	KEGG_PURINE_METABOLISM	-0.407401899461346	8.21549370233599e-10	100	NA	LIHC
HUS1	KEGG_PURINE_METABOLISM	-0.265395207446722	0.000345085782742687	100	Unfav	LIHC
ICOSLG	KEGG_PURINE_METABOLISM	-0.350164075283535	7.50077664540894e-06	100	NA	LIHC
ID1	KEGG_PURINE_METABOLISM	-0.156361849711533	8.73012656646937e-08	100	NA	LIHC
ID2	KEGG_PURINE_METABOLISM	-0.129134662846094	5.19699798163803e-16	100	NA	LIHC
ID3	KEGG_PURINE_METABOLISM	-0.115096949541334	3.85505988765409e-06	100	NA	LIHC
ID4	KEGG_PURINE_METABOLISM	-0.0787384810967905	1.96597417360919e-08	100	NA	LIHC
IDH1	KEGG_PURINE_METABOLISM	-0.134850874150668	0.000111197582548675	99	Unfav	LIHC
IDH2	KEGG_PURINE_METABOLISM	-0.177287746520499	3.52571049733875e-08	100	NA	LIHC
IFI27	KEGG_PURINE_METABOLISM	-0.16947096459584	8.10920332271382e-06	99	NA	LIHC
IFI6	KEGG_PURINE_METABOLISM	-0.211425139779366	0.0016892642185267	87	NA	LIHC
IFITM1	KEGG_PURINE_METABOLISM	-0.117770126696913	2.34710485515081e-05	99	NA	LIHC
IFNAR1	KEGG_PURINE_METABOLISM	-0.219550417209728	3.67158923530903e-15	100	NA	LIHC
IFNB1	KEGG_PURINE_METABOLISM	-0.8393551050871	0.00318744862442895	81	NA	LIHC
IFNGR1	KEGG_PURINE_METABOLISM	-0.197927452443197	9.3501446582626e-05	98	NA	LIHC
IFNGR2	KEGG_PURINE_METABOLISM	0.128628410705387	0.00141384219616582	82	NA	LIHC
IFNLR1	KEGG_PURINE_METABOLISM	-0.1962023726345	2.88352444915064e-11	100	NA	LIHC
IFT172	KEGG_PURINE_METABOLISM	0.346161877984812	2.96651962954306e-09	100	NA	LIHC
IFT52	KEGG_PURINE_METABOLISM	0.156555774527396	3.12528643398085e-09	100	Unfav	LIHC
IFT88	KEGG_PURINE_METABOLISM	-0.132588478459347	1.11321760462489e-05	100	NA	LIHC
IGBP1	KEGG_PURINE_METABOLISM	0.166855714757775	1.88986565815004e-13	100	NA	LIHC
IGF1	KEGG_PURINE_METABOLISM	-0.0947166829100898	7.02268980304759e-15	100	NA	LIHC
IGF2	KEGG_PURINE_METABOLISM	-0.164841200402063	3.41246441179531e-09	100	NA	LIHC
IGFBP3	KEGG_PURINE_METABOLISM	-0.302155481156269	1.15409286176112e-06	100	Unfav	LIHC
IGFBP6	KEGG_PURINE_METABOLISM	-0.247501863720639	6.01089260464602e-05	95	NA	LIHC
IGHMBP2	KEGG_PURINE_METABOLISM	0.0729735327716239	0.00309939462276496	80	NA	LIHC
IGSF1	KEGG_PURINE_METABOLISM	0.108757871601113	9.13250480266365e-06	100	NA	LIHC
IKBKB	KEGG_PURINE_METABOLISM	0.309476872988094	3.25323848384998e-05	100	NA	LIHC
IKBKE	KEGG_PURINE_METABOLISM	0.0943408620998326	4.06469267200898e-07	100	NA	LIHC
IKZF2	KEGG_PURINE_METABOLISM	-0.210275983757215	6.7675030710145e-11	100	NA	LIHC
IKZF3	KEGG_PURINE_METABOLISM	-0.131273797196623	1.21570247428301e-06	100	NA	LIHC
IKZF5	KEGG_PURINE_METABOLISM	-0.0924940822412516	0.00102640343766067	91	NA	LIHC
IL10	KEGG_PURINE_METABOLISM	-0.133104079091891	0.00010914338168151	98	NA	LIHC
IL10RB	KEGG_PURINE_METABOLISM	-0.249235878995943	0.00452211769334914	82	NA	LIHC
IL11	KEGG_PURINE_METABOLISM	0.0765607066218517	0.00185881798017801	89	NA	LIHC
IL12RB2	KEGG_PURINE_METABOLISM	-0.595928415606406	6.93704044514514e-08	100	NA	LIHC
IL13RA1	KEGG_PURINE_METABOLISM	-0.143297378914935	1.01710930478158e-10	100	NA	LIHC
IL16	KEGG_PURINE_METABOLISM	-0.0384056758402554	0.00080404279691624	89	NA	LIHC
IL17F	KEGG_PURINE_METABOLISM	0.632958219996323	3.190999002988e-12	100	NA	LIHC
IL17RC	KEGG_PURINE_METABOLISM	-0.101690652232681	5.19793272648584e-07	100	NA	LIHC
IL17RD	KEGG_PURINE_METABOLISM	-0.168634255018793	0.00405546170135667	86	NA	LIHC
IL18R1	KEGG_PURINE_METABOLISM	-0.349568529258641	2.95955331507079e-11	100	NA	LIHC
IL1A	KEGG_PURINE_METABOLISM	0.404039929833718	5.04122401615437e-05	98	NA	LIHC
IL1R1	KEGG_PURINE_METABOLISM	-0.149874669586656	1.63557010519998e-06	100	NA	LIHC
IL1RAP	KEGG_PURINE_METABOLISM	-0.211905035889347	1.73679503599198e-06	100	NA	LIHC
IL1RAPL2	KEGG_PURINE_METABOLISM	-0.308453566561033	3.82854733447262e-09	100	NA	LIHC
IL1RL1	KEGG_PURINE_METABOLISM	-0.390722952147651	4.60794178368405e-16	100	NA	LIHC
IL1RL2	KEGG_PURINE_METABOLISM	-0.360431131910667	4.81647808384969e-05	99	NA	LIHC
IL2	KEGG_PURINE_METABOLISM	-0.231652412268344	9.82049647101182e-05	98	NA	LIHC
IL22RA1	KEGG_PURINE_METABOLISM	-0.22595599498481	6.45258375837571e-05	100	NA	LIHC
IL2RB	KEGG_PURINE_METABOLISM	-0.285838078575106	7.29131493193564e-05	99	NA	LIHC
IL3	KEGG_PURINE_METABOLISM	0.999860957182822	2.69812856721713e-05	100	NA	LIHC
IL31RA	KEGG_PURINE_METABOLISM	0.79777644052192	1.46376763079592e-07	100	NA	LIHC
IL4R	KEGG_PURINE_METABOLISM	-0.146518562701093	4.1554918578292e-05	100	NA	LIHC
IL6	KEGG_PURINE_METABOLISM	-0.425600990842371	1.25723009481398e-09	100	NA	LIHC
IL6ST	KEGG_PURINE_METABOLISM	-0.0806366667320359	4.12939187186783e-07	100	NA	LIHC
IL7R	KEGG_PURINE_METABOLISM	-0.426662465551026	1.12078371735276e-13	100	NA	LIHC
ILF2	KEGG_PURINE_METABOLISM	0.103024214826626	2.6368775317266e-18	100	Unfav	LIHC
ILF3	KEGG_PURINE_METABOLISM	0.0886552079575483	2.84539306214285e-08	100	Unfav	LIHC
ILK	KEGG_PURINE_METABOLISM	0.277732012571827	6.51002027772123e-07	100	Unfav	LIHC
ING1	KEGG_PURINE_METABOLISM	-0.248887571263014	2.56529643927759e-05	100	NA	LIHC
ING3	KEGG_PURINE_METABOLISM	-0.226459590207417	1.98575498856401e-05	100	NA	LIHC
ING5	KEGG_PURINE_METABOLISM	0.143559823713818	2.66673111955668e-10	100	Unfav	LIHC
INHBA	KEGG_PURINE_METABOLISM	-0.189337572741742	1.6430574487269e-08	100	NA	LIHC
INPP1	KEGG_PURINE_METABOLISM	-0.29347391960723	1.56824158886783e-07	100	NA	LIHC
INPP5B	KEGG_PURINE_METABOLISM	-0.222483651781444	0.00212056458431101	89	NA	LIHC
INSIG1	KEGG_PURINE_METABOLISM	-0.10178698545335	3.62347701750704e-10	100	NA	LIHC
INSIG2	KEGG_PURINE_METABOLISM	-0.110551020991796	0.000587307584269885	97	NA	LIHC
INSL4	KEGG_PURINE_METABOLISM	-0.478706232130824	0.00396699462842736	86	NA	LIHC
INSM2	KEGG_PURINE_METABOLISM	-0.839221708068166	0.000358777602046829	96	NA	LIHC
INSR	KEGG_PURINE_METABOLISM	-0.362122108183737	1.7421067268177e-19	100	NA	LIHC
INTS6	KEGG_PURINE_METABOLISM	-0.353560172945601	3.74326227149083e-11	100	NA	LIHC
IPO8	KEGG_PURINE_METABOLISM	-0.0776591449072842	0.00273692466798861	82	NA	LIHC
IQGAP2	KEGG_PURINE_METABOLISM	-0.0604605781303657	2.52627080772404e-07	100	NA	LIHC
IQGAP3	KEGG_PURINE_METABOLISM	0.18738402858513	6.87553064220855e-08	100	Unfav	LIHC
IQSEC3	KEGG_PURINE_METABOLISM	-0.413152304053925	2.02959238916051e-07	100	NA	LIHC
IRAK1	KEGG_PURINE_METABOLISM	0.189460359758651	2.02192178040034e-06	100	Unfav	LIHC
IRAK1BP1	KEGG_PURINE_METABOLISM	0.167532305321043	0.000640496896354629	89	NA	LIHC
IRAK3	KEGG_PURINE_METABOLISM	-0.277167614636112	2.22146811079086e-08	100	NA	LIHC
IRF2	KEGG_PURINE_METABOLISM	-0.209927827088617	6.37154159707459e-09	100	NA	LIHC
IRF3	KEGG_PURINE_METABOLISM	0.0654263360547219	0.00302449630977743	80	Unfav	LIHC
IRF6	KEGG_PURINE_METABOLISM	-0.131496815491448	2.28167409711199e-08	100	NA	LIHC
IRF7	KEGG_PURINE_METABOLISM	-0.119907323269427	0.000504475623446491	87	NA	LIHC
IRF8	KEGG_PURINE_METABOLISM	-0.208916384234757	9.79699897627542e-12	100	NA	LIHC
IRF9	KEGG_PURINE_METABOLISM	-0.138179596920485	1.58183213848577e-06	100	NA	LIHC
IRS1	KEGG_PURINE_METABOLISM	-0.0626165080054638	0.00219332355936557	85	NA	LIHC
IRS2	KEGG_PURINE_METABOLISM	-0.184478416093892	3.58562609130165e-09	100	NA	LIHC
IRX2	KEGG_PURINE_METABOLISM	-0.767043617389729	0.000298557318920976	82	NA	LIHC
IRX3	KEGG_PURINE_METABOLISM	0.482869829921452	2.41580476317191e-05	100	NA	LIHC
IRX6	KEGG_PURINE_METABOLISM	0.437500803167747	3.93460587516625e-06	100	NA	LIHC
ISL2	KEGG_PURINE_METABOLISM	0.140233094085566	1.91675119444115e-09	100	NA	LIHC
ISX	KEGG_PURINE_METABOLISM	0.311584154954284	3.1194871430796e-07	100	NA	LIHC
ITGA1	KEGG_PURINE_METABOLISM	-0.169537849102663	6.49767776578489e-09	100	NA	LIHC
ITGA10	KEGG_PURINE_METABOLISM	-0.478704122698291	4.13535199979798e-08	100	NA	LIHC
ITGA11	KEGG_PURINE_METABOLISM	-0.1612359738051	4.93661851827832e-05	100	NA	LIHC
ITGA2	KEGG_PURINE_METABOLISM	0.119996140036447	1.41772397544367e-05	100	NA	LIHC
ITGA4	KEGG_PURINE_METABOLISM	-0.209256856410626	5.64505224159651e-06	100	NA	LIHC
ITGA6	KEGG_PURINE_METABOLISM	0.151966273715587	0.000183743825100375	99	NA	LIHC
ITGA7	KEGG_PURINE_METABOLISM	-0.363163099653476	1.48764887078396e-05	100	NA	LIHC
ITGA8	KEGG_PURINE_METABOLISM	-0.315370091014377	4.56348282092146e-07	100	NA	LIHC
ITGA9	KEGG_PURINE_METABOLISM	-0.283737939462985	4.12263329024668e-12	100	NA	LIHC
ITGAD	KEGG_PURINE_METABOLISM	-0.461558948253171	5.99683802530291e-06	100	NA	LIHC
ITGAL	KEGG_PURINE_METABOLISM	-0.395220299287525	4.37303465881378e-11	100	NA	LIHC
ITGB1BP1	KEGG_PURINE_METABOLISM	0.189335214166872	1.86952843924043e-11	100	Unfav	LIHC
ITGB1BP2	KEGG_PURINE_METABOLISM	0.329554840987976	3.51317048041087e-08	100	NA	LIHC
ITGB3	KEGG_PURINE_METABOLISM	-0.13724102476288	5.46643622222506e-07	99	NA	LIHC
ITGB3BP	KEGG_PURINE_METABOLISM	0.253813970577817	1.67274049564756e-11	100	Unfav	LIHC
ITGB4	KEGG_PURINE_METABOLISM	0.100158789954759	0.000157531796479219	99	NA	LIHC
ITGBL1	KEGG_PURINE_METABOLISM	-0.187333404761745	2.2203893826591e-06	100	NA	LIHC
ITK	KEGG_PURINE_METABOLISM	-0.25966486656686	0.000842286061456769	86	NA	LIHC
ITLN1	KEGG_PURINE_METABOLISM	-0.472389656227561	9.12094612334686e-11	100	NA	LIHC
ITPK1	KEGG_PURINE_METABOLISM	-0.143558566311044	1.22050864243186e-06	100	NA	LIHC
ITPKA	KEGG_PURINE_METABOLISM	0.255548873875237	4.15526872987071e-08	100	NA	LIHC
ITPKB	KEGG_PURINE_METABOLISM	-0.191271522345171	1.92725149958002e-06	100	NA	LIHC
ITPR1	KEGG_PURINE_METABOLISM	-0.256642379556735	2.74335093327041e-12	100	NA	LIHC
ITPR2	KEGG_PURINE_METABOLISM	-0.0782482975948275	6.44924697304661e-05	100	NA	LIHC
ITSN1	KEGG_PURINE_METABOLISM	-0.174352633654708	2.81770846424759e-09	100	NA	LIHC
ITSN2	KEGG_PURINE_METABOLISM	-0.131054887655683	0.00174887809040275	84	NA	LIHC
JADE1	KEGG_PURINE_METABOLISM	-0.276162729853019	4.81525322513514e-15	100	NA	LIHC
JAK1	KEGG_PURINE_METABOLISM	-0.223780136916967	4.07655855920932e-08	100	NA	LIHC
JAK2	KEGG_PURINE_METABOLISM	-0.122991299424596	2.36221852149358e-09	100	NA	LIHC
JARID2	KEGG_PURINE_METABOLISM	0.134097459342091	1.7135567381805e-09	100	NA	LIHC
JDP2	KEGG_PURINE_METABOLISM	-0.171702143045609	1.47415791856341e-15	100	NA	LIHC
JMJD1C	KEGG_PURINE_METABOLISM	-0.0739925529654243	6.55229648048212e-07	100	NA	LIHC
JMJD6	KEGG_PURINE_METABOLISM	0.171567875356668	2.53587117837339e-12	100	Unfav	LIHC
JMJD7-PLA2G4B	KEGG_PURINE_METABOLISM	-0.161558739205782	0.000240895988500839	99	NA	LIHC
JMY	KEGG_PURINE_METABOLISM	-0.132669497090911	1.59715142769958e-05	100	NA	LIHC
JUN	KEGG_PURINE_METABOLISM	-0.367148386549831	3.90645223117754e-14	100	NA	LIHC
JUNB	KEGG_PURINE_METABOLISM	-0.159055718030506	1.27294701694581e-06	99	NA	LIHC
JUND	KEGG_PURINE_METABOLISM	-0.143431237753977	0.000287491477562025	87	NA	LIHC
KALRN	KEGG_PURINE_METABOLISM	-0.257041140898438	1.12349720285631e-14	100	NA	LIHC
KAT2A	KEGG_PURINE_METABOLISM	0.102429244006688	2.55829290508208e-10	100	Unfav	LIHC
KAT2B	KEGG_PURINE_METABOLISM	-0.0582410312800451	3.06978262034821e-08	100	NA	LIHC
KAT5	KEGG_PURINE_METABOLISM	0.208864236336865	1.50112608191288e-05	99	NA	LIHC
KAT7	KEGG_PURINE_METABOLISM	0.214024134322128	5.00022246625571e-05	95	NA	LIHC
KAT8	KEGG_PURINE_METABOLISM	-0.155913271727563	0.00316299844902088	85	NA	LIHC
KCNH1	KEGG_PURINE_METABOLISM	-0.556658581462017	0.000292542835976893	93	NA	LIHC
KCNH6	KEGG_PURINE_METABOLISM	0.190719491209204	0.00113377214246591	86	NA	LIHC
KCNH7	KEGG_PURINE_METABOLISM	-0.375191203537737	0.00113508391622208	94	NA	LIHC
KCNIP1	KEGG_PURINE_METABOLISM	-0.599417974321655	1.56415785455252e-08	100	NA	LIHC
KDM1A	KEGG_PURINE_METABOLISM	0.281362147226508	2.87897115296849e-18	100	Unfav	LIHC
KDM3A	KEGG_PURINE_METABOLISM	0.103884849071707	0.000309255596313626	92	Unfav	LIHC
KDM4A	KEGG_PURINE_METABOLISM	-0.181604008784306	1.16243496392832e-05	99	Unfav	LIHC
KDM4B	KEGG_PURINE_METABOLISM	-0.196542751266629	7.87433418563337e-08	100	NA	LIHC
KDM5B	KEGG_PURINE_METABOLISM	0.122689165711064	6.43396941054932e-07	100	NA	LIHC
KDM5C	KEGG_PURINE_METABOLISM	0.073551193834744	0.00436667969649039	81	Unfav	LIHC
KDR	KEGG_PURINE_METABOLISM	-0.178076445250032	3.94778240845537e-11	100	NA	LIHC
KDSR	KEGG_PURINE_METABOLISM	-0.238018002909533	1.34047693842728e-10	100	NA	LIHC
KHDRBS1	KEGG_PURINE_METABOLISM	0.211936553197246	2.03201117617351e-12	100	Unfav	LIHC
KHSRP	KEGG_PURINE_METABOLISM	0.142815322750339	6.76201146176059e-05	96	NA	LIHC
KIF13B	KEGG_PURINE_METABOLISM	-0.139568753196057	3.85854522682879e-06	99	NA	LIHC
KIF26A	KEGG_PURINE_METABOLISM	-0.256793275390503	1.66991600092925e-08	100	NA	LIHC
KIR2DL1	KEGG_PURINE_METABOLISM	-0.558475710663362	9.98533911023709e-06	98	NA	LIHC
KISS1R	KEGG_PURINE_METABOLISM	0.179908164257102	2.16974629555499e-05	99	NA	LIHC
KL	KEGG_PURINE_METABOLISM	-0.263987575764706	9.45504003714358e-07	100	NA	LIHC
KLF10	KEGG_PURINE_METABOLISM	-0.347472179849216	2.5920522553063e-16	100	NA	LIHC
KLF11	KEGG_PURINE_METABOLISM	-0.237120016768579	1.19662039639661e-10	100	NA	LIHC
KLF12	KEGG_PURINE_METABOLISM	-0.0679546660126137	2.95913674542025e-05	100	NA	LIHC
KLF14	KEGG_PURINE_METABOLISM	-0.669557113246801	0.0010919572120052	88	NA	LIHC
KLF15	KEGG_PURINE_METABOLISM	-0.0908564017670847	7.86075304473271e-06	100	NA	LIHC
KLF2	KEGG_PURINE_METABOLISM	-0.223428076243622	0.000181499918337024	97	Fav	LIHC
KLF3	KEGG_PURINE_METABOLISM	-0.14417803446655	5.20941788039257e-05	97	NA	LIHC
KLF4	KEGG_PURINE_METABOLISM	-0.222730073958759	0.000195530490987941	93	NA	LIHC
KLF6	KEGG_PURINE_METABOLISM	-0.237339311730544	5.42487993401309e-12	100	NA	LIHC
KLF8	KEGG_PURINE_METABOLISM	-0.305098960219276	1.16640350269329e-13	100	NA	LIHC
KLF9	KEGG_PURINE_METABOLISM	-0.0966476236116238	3.56408515281757e-10	100	NA	LIHC
KLHL12	KEGG_PURINE_METABOLISM	0.305945189754781	6.48986833029349e-09	100	NA	LIHC
KLHL31	KEGG_PURINE_METABOLISM	0.260796178210765	8.74411243743603e-13	100	NA	LIHC
KLK6	KEGG_PURINE_METABOLISM	0.368567806790891	0.000482613956748847	95	NA	LIHC
KLRF1	KEGG_PURINE_METABOLISM	-0.496561225478924	1.04542725487458e-13	100	NA	LIHC
KLRK1	KEGG_PURINE_METABOLISM	-0.244755167615439	6.07707551731435e-05	95	NA	LIHC
KMT2E	KEGG_PURINE_METABOLISM	-0.0681481264198548	0.000192488669516523	97	NA	LIHC
KMT5A	KEGG_PURINE_METABOLISM	0.214150195406711	1.17535504003458e-10	100	Unfav	LIHC
KMT5B	KEGG_PURINE_METABOLISM	-0.540243179350537	8.65010408542329e-10	100	Unfav	LIHC
KMT5C	KEGG_PURINE_METABOLISM	0.0946866362971846	1.90246622221273e-09	100	NA	LIHC
KNDC1	KEGG_PURINE_METABOLISM	-0.12910775039882	0.000396122826039605	89	NA	LIHC
KNG1	KEGG_PURINE_METABOLISM	-0.0848734786968408	3.38744264747194e-12	100	Fav	LIHC
KREMEN1	KEGG_PURINE_METABOLISM	0.385732070393171	1.57258876651738e-05	100	Unfav	LIHC
KREMEN2	KEGG_PURINE_METABOLISM	0.213954735097489	2.83999809688812e-05	100	NA	LIHC
KRTAP21-1	KEGG_PURINE_METABOLISM	-0.7679288885007	3.3894698045852e-05	100	NA	LIHC
KSR1	KEGG_PURINE_METABOLISM	0.184869440858694	3.27001997777291e-05	100	Unfav	LIHC
L1CAM	KEGG_PURINE_METABOLISM	-0.376192996899031	0.000101894667852365	95	NA	LIHC
L3MBTL1	KEGG_PURINE_METABOLISM	0.189343096290514	5.96111308529401e-07	100	NA	LIHC
L3MBTL2	KEGG_PURINE_METABOLISM	0.100750164765903	0.00583610666519369	80	Unfav	LIHC
L3MBTL4	KEGG_PURINE_METABOLISM	-0.182840800338906	1.36888377414265e-05	100	NA	LIHC
LANCL1	KEGG_PURINE_METABOLISM	0.206184545290628	0.00132665605203124	84	NA	LIHC
LANCL2	KEGG_PURINE_METABOLISM	-0.181135289462209	2.5065988419189e-06	100	NA	LIHC
LASP1	KEGG_PURINE_METABOLISM	0.200762273674898	0.00183297235005742	87	Unfav	LIHC
LATS1	KEGG_PURINE_METABOLISM	-0.158162688673657	0.000144455107314813	98	NA	LIHC
LATS2	KEGG_PURINE_METABOLISM	-0.195211610599939	3.50336404993756e-11	100	NA	LIHC
LBH	KEGG_PURINE_METABOLISM	-0.0457938489808353	0.000149060272347826	99	NA	LIHC
LBP	KEGG_PURINE_METABOLISM	-0.0931052910207878	0.000140018153224842	91	NA	LIHC
LDB1	KEGG_PURINE_METABOLISM	0.182161121266582	0.000362358125605832	91	NA	LIHC
LDB2	KEGG_PURINE_METABOLISM	-0.0729496137079834	3.79942098525694e-11	100	NA	LIHC
LDLRAP1	KEGG_PURINE_METABOLISM	-0.127715024298474	0.000205055379499063	97	NA	LIHC
LECT2	KEGG_PURINE_METABOLISM	-0.110688011299366	5.37269649079541e-08	100	Fav	LIHC
LEF1	KEGG_PURINE_METABOLISM	0.107280268134498	4.12767905693777e-08	100	NA	LIHC
LEMD3	KEGG_PURINE_METABOLISM	-0.0865933870480719	0.000409424098780822	96	NA	LIHC
LEPR	KEGG_PURINE_METABOLISM	-0.149445417445597	4.93216723066244e-10	100	NA	LIHC
LEUTX	KEGG_PURINE_METABOLISM	1.09609455608603	2.67587474521334e-07	100	NA	LIHC
LGR4	KEGG_PURINE_METABOLISM	-0.0965211827282174	0.000259796135690218	95	NA	LIHC
LGR6	KEGG_PURINE_METABOLISM	-0.215193571592932	4.32400417608529e-06	100	NA	LIHC
LHX2	KEGG_PURINE_METABOLISM	-0.257211078545173	1.7182556617636e-11	100	NA	LIHC
LHX4	KEGG_PURINE_METABOLISM	0.169297306526892	6.1474411155266e-13	100	NA	LIHC
LHX5	KEGG_PURINE_METABOLISM	-0.692622137474563	0.000306100443443084	96	NA	LIHC
LHX6	KEGG_PURINE_METABOLISM	-0.212171045487433	2.17380932615733e-05	100	NA	LIHC
LHX8	KEGG_PURINE_METABOLISM	0.405592088131568	0.000315182444367675	96	NA	LIHC
LHX9	KEGG_PURINE_METABOLISM	-0.234177152400541	0.00509811864089034	83	NA	LIHC
LIFR	KEGG_PURINE_METABOLISM	-0.333498875686088	3.4866253079933e-13	100	NA	LIHC
LILRA1	KEGG_PURINE_METABOLISM	-0.368772195861682	2.27906674317567e-10	100	NA	LIHC
LILRB5	KEGG_PURINE_METABOLISM	-0.281029268725453	1.78795861948229e-09	100	NA	LIHC
LIMK1	KEGG_PURINE_METABOLISM	0.126609377880043	3.90273019969194e-07	100	Unfav	LIHC
LIN28B	KEGG_PURINE_METABOLISM	0.242646488514094	5.80490390717892e-12	100	NA	LIHC
LIN54	KEGG_PURINE_METABOLISM	-0.119221605120692	0.000154304049485395	96	NA	LIHC
LITAF	KEGG_PURINE_METABOLISM	-0.152958468801685	0.00164861124380699	89	NA	LIHC
LMO1	KEGG_PURINE_METABOLISM	0.213145090975411	8.06009647026898e-05	100	NA	LIHC
LMO2	KEGG_PURINE_METABOLISM	-0.111288581151443	1.26804500838257e-07	100	NA	LIHC
LPAR1	KEGG_PURINE_METABOLISM	-0.234486609816675	2.36345323197839e-05	99	NA	LIHC
LPAR3	KEGG_PURINE_METABOLISM	-0.323336420104799	0.00394347271126165	88	NA	LIHC
LPAR6	KEGG_PURINE_METABOLISM	-0.422511700654385	6.04013884479794e-07	100	NA	LIHC
LPIN2	KEGG_PURINE_METABOLISM	-0.0952202716565208	2.55751332246724e-15	100	NA	LIHC
LPP	KEGG_PURINE_METABOLISM	-0.284957787778421	2.12429603681937e-05	100	NA	LIHC
LRCH4	KEGG_PURINE_METABOLISM	-0.206014206672178	0.000804303210419221	86	NA	LIHC
LRP1	KEGG_PURINE_METABOLISM	-0.113052228401497	8.54803324064449e-05	100	NA	LIHC
LRP12	KEGG_PURINE_METABOLISM	0.141130056947288	0.000699072503316459	93	NA	LIHC
LRP5	KEGG_PURINE_METABOLISM	-0.182563068691187	4.47037518218645e-05	99	NA	LIHC
LRP6	KEGG_PURINE_METABOLISM	-0.117021320036157	6.96959394879859e-06	99	NA	LIHC
LRP8	KEGG_PURINE_METABOLISM	0.156277722347658	8.20797945987218e-05	99	NA	LIHC
LRPPRC	KEGG_PURINE_METABOLISM	0.0870449722305715	2.25072865801232e-05	94	Unfav	LIHC
LRRFIP1	KEGG_PURINE_METABOLISM	-0.146393672420751	4.62930004214132e-10	100	NA	LIHC
LRRFIP2	KEGG_PURINE_METABOLISM	-0.275746341743186	5.65455307103862e-09	100	NA	LIHC
LRRK2	KEGG_PURINE_METABOLISM	-0.163004825593728	6.23968262737955e-12	100	NA	LIHC
LRRN3	KEGG_PURINE_METABOLISM	-0.385807665416668	3.61861863052737e-08	100	NA	LIHC
LTB4R	KEGG_PURINE_METABOLISM	-0.176685411518708	8.26668234837635e-05	99	NA	LIHC
LTB4R2	KEGG_PURINE_METABOLISM	-0.28566380093206	6.4172226502116e-12	100	NA	LIHC
LTK	KEGG_PURINE_METABOLISM	-0.208075231425149	6.17336007970427e-05	100	NA	LIHC
LZTFL1	KEGG_PURINE_METABOLISM	-0.141420796534363	3.2724338985565e-07	100	NA	LIHC
LZTS1	KEGG_PURINE_METABOLISM	-0.124777766997979	0.00217597430483182	92	NA	LIHC
LZTS2	KEGG_PURINE_METABOLISM	0.108857986946508	2.48309877935801e-07	100	NA	LIHC
M6PR	KEGG_PURINE_METABOLISM	0.328677088316842	3.4095724724623e-08	100	NA	LIHC
MACC1	KEGG_PURINE_METABOLISM	-0.0709463171496577	0.000400461893172798	95	NA	LIHC
MACF1	KEGG_PURINE_METABOLISM	-0.296108205075443	2.04255958006898e-16	100	NA	LIHC
MADCAM1	KEGG_PURINE_METABOLISM	-0.556007665561726	3.04166280100164e-05	98	NA	LIHC
MAF	KEGG_PURINE_METABOLISM	-0.192392182340329	3.63968165317147e-17	100	NA	LIHC
1,00 MAF	KEGG_PURINE_METABOLISM	0.115313488063163	5.19047644512803e-10	100	Unfav	LIHC
MAFB	KEGG_PURINE_METABOLISM	-0.293208258412842	4.70297231040768e-13	100	NA	LIHC
MAFG	KEGG_PURINE_METABOLISM	0.171176556572444	1.04367504046778e-15	100	Unfav	LIHC
MAFK	KEGG_PURINE_METABOLISM	-0.262324858562157	2.16656629665742e-09	100	NA	LIHC
MAGED1	KEGG_PURINE_METABOLISM	0.282747277330382	1.1731689800472e-11	100	NA	LIHC
MAGI1	KEGG_PURINE_METABOLISM	-0.181044051712864	1.14761822609823e-12	100	NA	LIHC
MAGI2	KEGG_PURINE_METABOLISM	-0.367844530448533	4.66341713453799e-11	100	NA	LIHC
MAML2	KEGG_PURINE_METABOLISM	-0.150561183617332	5.76674215079108e-10	100	NA	LIHC
MAML3	KEGG_PURINE_METABOLISM	-0.42602542219755	1.04007128761699e-08	100	NA	LIHC
MAMSTR	KEGG_PURINE_METABOLISM	0.201650567412238	2.36548200002474e-09	100	NA	LIHC
MAP2K1	KEGG_PURINE_METABOLISM	-0.269983659344134	1.2755700873518e-16	100	NA	LIHC
MAP2K2	KEGG_PURINE_METABOLISM	0.194245045055631	1.0747663946863e-06	99	NA	LIHC
MAP2K3	KEGG_PURINE_METABOLISM	-0.200825621120088	7.2680856720418e-12	100	NA	LIHC
MAP2K4	KEGG_PURINE_METABOLISM	-0.136983919132726	2.09521413610344e-07	100	NA	LIHC
MAP2K6	KEGG_PURINE_METABOLISM	0.377440496850928	2.0124483440173e-05	100	NA	LIHC
MAP3K11	KEGG_PURINE_METABOLISM	0.158932816705823	2.80789768189474e-05	97	NA	LIHC
MAP3K12	KEGG_PURINE_METABOLISM	-0.139228736279664	0.00107077737575509	96	NA	LIHC
MAP3K13	KEGG_PURINE_METABOLISM	-0.173772325297329	1.30206659348906e-10	100	NA	LIHC
MAP3K14	KEGG_PURINE_METABOLISM	-0.190093951868511	0.00298530944796631	80	NA	LIHC
MAP3K15	KEGG_PURINE_METABOLISM	0.346021042652674	2.54901088758689e-05	99	NA	LIHC
MAP3K2	KEGG_PURINE_METABOLISM	-0.0897855543315463	3.16703714279392e-06	99	NA	LIHC
MAP3K20	KEGG_PURINE_METABOLISM	-0.117398874762799	0.00214752644585555	80	NA	LIHC
MAP3K4	KEGG_PURINE_METABOLISM	0.174231562518597	0.00290543509031379	80	NA	LIHC
MAP3K5	KEGG_PURINE_METABOLISM	-0.204079185407906	5.04530294254725e-08	100	NA	LIHC
MAP3K9	KEGG_PURINE_METABOLISM	0.377433750263865	4.67424853651089e-07	100	NA	LIHC
MAP4K3	KEGG_PURINE_METABOLISM	-0.100285089662968	0.00112772317537868	91	NA	LIHC
MAPK10	KEGG_PURINE_METABOLISM	-0.315685381359597	0.000142616819122347	97	NA	LIHC
MAPK12	KEGG_PURINE_METABOLISM	0.151528476376316	0.00501296093722273	81	NA	LIHC
MAPK3	KEGG_PURINE_METABOLISM	0.279677880874115	7.44017454950329e-10	100	Unfav	LIHC
MAPK4	KEGG_PURINE_METABOLISM	-0.407875365278599	9.89934944648437e-07	100	NA	LIHC
MAPK6	KEGG_PURINE_METABOLISM	-0.122916826169767	0.00234591981851889	83	NA	LIHC
MAPK8IP1	KEGG_PURINE_METABOLISM	-0.229828469798511	0.000309183088639551	97	NA	LIHC
MAPK8IP2	KEGG_PURINE_METABOLISM	0.402627045959002	1.20640646049196e-06	100	NA	LIHC
MAPKAPK3	KEGG_PURINE_METABOLISM	0.437297173252782	1.06457440118293e-11	100	NA	LIHC
MAPKAPK5	KEGG_PURINE_METABOLISM	0.397308937384442	1.51485341391704e-18	100	Unfav	LIHC
MAPRE2	KEGG_PURINE_METABOLISM	-0.183391247309384	5.43867632117018e-07	100	NA	LIHC
MAPRE3	KEGG_PURINE_METABOLISM	-0.119167609163164	7.13806382271603e-05	98	NA	LIHC
MARCO	KEGG_PURINE_METABOLISM	-0.302965440510839	1.56287459017147e-09	100	NA	LIHC
MAS1	KEGG_PURINE_METABOLISM	0.519016266802923	0.00266747035441971	84	NA	LIHC
MAS1L	KEGG_PURINE_METABOLISM	-0.489094476150903	0.00151491450677378	84	NA	LIHC
MAST1	KEGG_PURINE_METABOLISM	0.419568498510751	1.13743807899713e-07	100	NA	LIHC
MAVS	KEGG_PURINE_METABOLISM	0.218037468144108	4.06602560446163e-11	100	NA	LIHC
MAZ	KEGG_PURINE_METABOLISM	0.212920779614774	6.76133350496205e-16	100	Unfav	LIHC
MBD1	KEGG_PURINE_METABOLISM	0.50400765040558	3.54871503040848e-15	100	Unfav	LIHC
MBD3	KEGG_PURINE_METABOLISM	0.117470954903214	0.000465329196252141	88	Unfav	LIHC
MBD4	KEGG_PURINE_METABOLISM	-0.529210888621831	5.15293437699191e-08	100	NA	LIHC
MBIP	KEGG_PURINE_METABOLISM	-0.216565951989211	1.0189919204107e-12	100	NA	LIHC
MCC	KEGG_PURINE_METABOLISM	-0.248220956155984	7.81425098330106e-13	100	NA	LIHC
2,00 MCF	KEGG_PURINE_METABOLISM	-0.399589259751786	0.0011358369218669	84	NA	LIHC
MCF2L	KEGG_PURINE_METABOLISM	-0.19293555855439	0.000910816621295421	96	NA	LIHC
MCHR1	KEGG_PURINE_METABOLISM	-0.159908723143431	5.35139328161606e-05	100	NA	LIHC
MCL1	KEGG_PURINE_METABOLISM	-0.256530523632228	1.40864445615579e-06	99	NA	LIHC
MCM2	KEGG_PURINE_METABOLISM	0.126859879910782	7.5467817539986e-14	100	Unfav	LIHC
MCM3	KEGG_PURINE_METABOLISM	0.301698929547305	2.21904220262986e-13	100	Unfav	LIHC
MCM4	KEGG_PURINE_METABOLISM	0.248989904115008	3.86905371900885e-12	100	Unfav	LIHC
MCM5	KEGG_PURINE_METABOLISM	0.233560959856691	6.12050338201473e-11	100	Unfav	LIHC
MCM6	KEGG_PURINE_METABOLISM	0.319158450297025	7.13662203653502e-14	100	Unfav	LIHC
MCM7	KEGG_PURINE_METABOLISM	0.170468000285865	1.32847624088409e-15	100	Unfav	LIHC
MCM8	KEGG_PURINE_METABOLISM	0.111647923610937	4.51261105257996e-08	100	Unfav	LIHC
MDM2	KEGG_PURINE_METABOLISM	-0.390883150122404	1.02372981838868e-12	100	NA	LIHC
MECP2	KEGG_PURINE_METABOLISM	0.115366168777483	0.000908914881755412	92	NA	LIHC
MED10	KEGG_PURINE_METABOLISM	0.123601851507119	3.48033847491017e-10	100	Unfav	LIHC
MED13L	KEGG_PURINE_METABOLISM	-0.0744169353636734	0.00301618283184479	91	NA	LIHC
MED15	KEGG_PURINE_METABOLISM	0.0811207325433411	1.91180108244315e-08	100	Unfav	LIHC
MED16	KEGG_PURINE_METABOLISM	0.12660372628599	0.00103816211872095	87	NA	LIHC
MED19	KEGG_PURINE_METABOLISM	0.193018280502487	7.72572054295475e-11	100	Unfav	LIHC
MED20	KEGG_PURINE_METABOLISM	0.211149000252641	2.2431701630534e-12	100	Unfav	LIHC
MED22	KEGG_PURINE_METABOLISM	0.105526246093894	1.28785446512368e-12	100	Unfav	LIHC
MED24	KEGG_PURINE_METABOLISM	0.230241577545441	6.64221565507032e-18	100	NA	LIHC
MED25	KEGG_PURINE_METABOLISM	0.186757533150472	2.81462771530234e-08	100	Unfav	LIHC
MED27	KEGG_PURINE_METABOLISM	0.154813762122257	5.83912596460409e-13	100	NA	LIHC
MED28	KEGG_PURINE_METABOLISM	0.193608715361411	3.28436595501826e-13	100	NA	LIHC
MED30	KEGG_PURINE_METABOLISM	0.176010580531898	7.88588306985191e-10	100	NA	LIHC
MED6	KEGG_PURINE_METABOLISM	0.50996554058766	4.11971920452809e-17	100	Unfav	LIHC
MED7	KEGG_PURINE_METABOLISM	0.325009741485894	2.80562663355267e-07	100	Unfav	LIHC
MED8	KEGG_PURINE_METABOLISM	0.256532302366215	2.42329952840301e-09	100	Unfav	LIHC
MED9	KEGG_PURINE_METABOLISM	-0.187150435419034	1.18706664435743e-06	100	NA	LIHC
MEF2A	KEGG_PURINE_METABOLISM	-0.172325839368818	5.3598457097543e-11	100	NA	LIHC
MEF2B	KEGG_PURINE_METABOLISM	0.128246335911269	3.14865882543534e-05	96	NA	LIHC
MEF2C	KEGG_PURINE_METABOLISM	-0.117863762772147	1.5152982109156e-05	100	NA	LIHC
MEIS2	KEGG_PURINE_METABOLISM	0.110191974272582	2.62754243051026e-05	100	NA	LIHC
MEIS3	KEGG_PURINE_METABOLISM	-0.095944804160504	0.00023392020675063	96	NA	LIHC
MEN1	KEGG_PURINE_METABOLISM	0.331525789147393	1.09919611006928e-10	100	Unfav	LIHC
MEOX1	KEGG_PURINE_METABOLISM	-0.103576917119416	4.45791778852706e-05	99	NA	LIHC
MESD	KEGG_PURINE_METABOLISM	0.407837668419022	3.63719083087983e-08	100	NA	LIHC
MET	KEGG_PURINE_METABOLISM	-0.1172055145831	7.75975390284414e-05	99	NA	LIHC
MFN2	KEGG_PURINE_METABOLISM	-0.102446947469169	0.00292621801170864	81	NA	LIHC
MGLL	KEGG_PURINE_METABOLISM	-0.172762533219308	5.14319331565315e-10	100	NA	LIHC
MIB2	KEGG_PURINE_METABOLISM	0.179438529194487	1.21250159530762e-05	100	NA	LIHC
MICB	KEGG_PURINE_METABOLISM	0.179419763431303	0.00163426893020688	87	NA	LIHC
MIDEAS	KEGG_PURINE_METABOLISM	-0.141160326138774	6.00127207130093e-10	100	NA	LIHC
MIER1	KEGG_PURINE_METABOLISM	-0.172701406362238	1.30430627190641e-09	100	NA	LIHC
MIER2	KEGG_PURINE_METABOLISM	0.148961985516823	4.45407260656477e-09	100	NA	LIHC
MIF	KEGG_PURINE_METABOLISM	0.131930212770669	9.19092790319319e-07	100	NA	LIHC
MINK1	KEGG_PURINE_METABOLISM	-0.229667296854209	9.1748674744063e-05	100	NA	LIHC
MITF	KEGG_PURINE_METABOLISM	-0.100346336357126	0.00323124947150115	89	NA	LIHC
MKI67	KEGG_PURINE_METABOLISM	0.171337598053048	2.6764990407257e-09	100	Unfav	LIHC
MKLN1	KEGG_PURINE_METABOLISM	-0.145802279023791	0.000273583979119824	97	NA	LIHC
MKNK2	KEGG_PURINE_METABOLISM	-0.338713146196057	0.00167770847195316	88	Unfav	LIHC
MLLT6	KEGG_PURINE_METABOLISM	0.0834606526114301	6.28470550921071e-06	100	NA	LIHC
MLST8	KEGG_PURINE_METABOLISM	0.224026608585563	6.82290543948911e-12	100	NA	LIHC
MLXIP	KEGG_PURINE_METABOLISM	-0.161577944903208	0.00164090750968782	86	NA	LIHC
MLXIPL	KEGG_PURINE_METABOLISM	-0.0776483664401995	7.59553316504575e-08	100	NA	LIHC
MMP14	KEGG_PURINE_METABOLISM	0.0686755350238383	0.00106624582876076	94	NA	LIHC
MMS19	KEGG_PURINE_METABOLISM	0.285113966440225	3.86446999682e-13	100	Unfav	LIHC
MN1	KEGG_PURINE_METABOLISM	0.121675906734475	0.00390337687551393	84	NA	LIHC
MNAT1	KEGG_PURINE_METABOLISM	0.225287428254352	2.61028692437056e-05	100	NA	LIHC
MNDA	KEGG_PURINE_METABOLISM	-0.0706269544689317	0.000271740464591062	99	NA	LIHC
MNX1	KEGG_PURINE_METABOLISM	0.103139990738339	0.00280709123886077	84	NA	LIHC
MOAP1	KEGG_PURINE_METABOLISM	-0.499348362735707	4.59837219933893e-08	100	NA	LIHC
MORC2	KEGG_PURINE_METABOLISM	0.258015263499958	1.6051327033196e-10	100	Unfav	LIHC
MORC3	KEGG_PURINE_METABOLISM	-0.127106850819291	2.95388983250844e-09	100	NA	LIHC
MORF4L1	KEGG_PURINE_METABOLISM	0.363647681667833	4.92150794319499e-06	100	NA	LIHC
MOV10	KEGG_PURINE_METABOLISM	0.129345710829649	0.000326353652625384	97	NA	LIHC
MPL	KEGG_PURINE_METABOLISM	-0.17445760328842	7.31754540251515e-09	100	NA	LIHC
MPP1	KEGG_PURINE_METABOLISM	-0.397951852635816	2.36490582259049e-12	100	NA	LIHC
MPP2	KEGG_PURINE_METABOLISM	0.201591234680818	1.06347755033182e-05	100	NA	LIHC
MPP3	KEGG_PURINE_METABOLISM	0.151560970512923	5.55583981641714e-12	100	NA	LIHC
MPP7	KEGG_PURINE_METABOLISM	0.290584310557407	4.6853102436067e-05	98	NA	LIHC
MPZL1	KEGG_PURINE_METABOLISM	0.135563190732056	1.1583450936114e-08	100	Unfav	LIHC
MRGPRF	KEGG_PURINE_METABOLISM	-0.421569297256582	2.7399350595054e-05	100	NA	LIHC
MRGPRX1	KEGG_PURINE_METABOLISM	0.957188756420567	0.000323404135976463	97	NA	LIHC
MRPL12	KEGG_PURINE_METABOLISM	0.0627635463287478	8.56779823302698e-05	98	Unfav	LIHC
MRPL28	KEGG_PURINE_METABOLISM	0.091904592295577	2.23737279969435e-05	98	NA	LIHC
MRRF	KEGG_PURINE_METABOLISM	0.2740930449051	4.72408628029602e-09	100	NA	LIHC
MRTFA	KEGG_PURINE_METABOLISM	0.115165674478991	0.00288131701615567	84	NA	LIHC
MRTFB	KEGG_PURINE_METABOLISM	-0.201166397855806	2.66180828993579e-08	100	NA	LIHC
MS4A1	KEGG_PURINE_METABOLISM	-0.577930744890817	2.0715512226893e-05	99	NA	LIHC
MS4A12	KEGG_PURINE_METABOLISM	-0.84313390332564	6.18675797642293e-06	100	NA	LIHC
MS4A13	KEGG_PURINE_METABOLISM	0.53089532359007	4.26349961973665e-05	97	NA	LIHC
MS4A15	KEGG_PURINE_METABOLISM	0.780534724490169	9.25134917511979e-14	100	NA	LIHC
MS4A2	KEGG_PURINE_METABOLISM	-0.457346957037362	1.21920897790426e-06	99	NA	LIHC
MS4A6A	KEGG_PURINE_METABOLISM	-0.147491965782555	2.27038346886598e-05	99	NA	LIHC
MS4A7	KEGG_PURINE_METABOLISM	-0.264107350345731	1.91051591613198e-05	100	NA	LIHC
MSH2	KEGG_PURINE_METABOLISM	0.154430224332691	1.30550568740812e-08	100	Unfav	LIHC
MSH3	KEGG_PURINE_METABOLISM	-0.179637396126735	5.45210751255155e-06	100	NA	LIHC
MSH6	KEGG_PURINE_METABOLISM	0.279209834188187	9.07940984882046e-06	99	NA	LIHC
MSI2	KEGG_PURINE_METABOLISM	0.128320222002302	1.25644089609337e-08	100	NA	LIHC
MSS51	KEGG_PURINE_METABOLISM	0.0483387666990022	0.00152254354046227	83	NA	LIHC
MST1R	KEGG_PURINE_METABOLISM	-0.178128017192386	0.000327499775889682	100	NA	LIHC
MSTN	KEGG_PURINE_METABOLISM	-0.395710043362046	3.82206109880581e-08	100	NA	LIHC
MSX2	KEGG_PURINE_METABOLISM	-0.40043950596301	2.67810919125947e-08	100	NA	LIHC
MT1H	KEGG_PURINE_METABOLISM	-0.42401200563006	2.92572620526824e-15	100	NA	LIHC
MTA1	KEGG_PURINE_METABOLISM	0.179975493772915	0.000275580385558661	95	Unfav	LIHC
MTA2	KEGG_PURINE_METABOLISM	0.145238563537364	1.79710797053565e-06	100	Unfav	LIHC
MTA3	KEGG_PURINE_METABOLISM	0.181638390839914	3.33060410920151e-12	100	Unfav	LIHC
MTCH1	KEGG_PURINE_METABOLISM	0.359230092444103	1.5811223784081e-18	100	Unfav	LIHC
MTDH	KEGG_PURINE_METABOLISM	0.155001521388783	0.000447049884259487	97	NA	LIHC
MTF2	KEGG_PURINE_METABOLISM	0.135283010998998	3.08961721075139e-07	100	Unfav	LIHC
MTNR1A	KEGG_PURINE_METABOLISM	0.539447346776391	0.000285884127044036	93	NA	LIHC
MTSS1	KEGG_PURINE_METABOLISM	-0.125806392745862	0.000196118030059396	98	NA	LIHC
MTSS2	KEGG_PURINE_METABOLISM	-0.26054885462378	0.00179836507909569	87	NA	LIHC
MUSK	KEGG_PURINE_METABOLISM	0.368078490913445	0.000983051814319563	91	NA	LIHC
MUTYH	KEGG_PURINE_METABOLISM	0.351748044841659	2.03351442687155e-17	100	Unfav	LIHC
MX1	KEGG_PURINE_METABOLISM	-0.115140490634856	0.000382785184293593	96	NA	LIHC
MXD1	KEGG_PURINE_METABOLISM	-0.169647946921548	0.000582606610073026	98	NA	LIHC
MXD3	KEGG_PURINE_METABOLISM	0.114837572016797	4.25827087663427e-12	100	Unfav	LIHC
MXD4	KEGG_PURINE_METABOLISM	0.173023002262793	0.000129650862734797	97	NA	LIHC
MXI1	KEGG_PURINE_METABOLISM	-0.0693786068772333	1.4782527120402e-08	100	NA	LIHC
MYB	KEGG_PURINE_METABOLISM	0.114920274200293	0.000854063483826087	89	NA	LIHC
MYBBP1A	KEGG_PURINE_METABOLISM	0.258073662315022	4.63543184243023e-19	100	NA	LIHC
MYBL1	KEGG_PURINE_METABOLISM	0.132062284181206	0.000989990282867807	85	NA	LIHC
MYBL2	KEGG_PURINE_METABOLISM	0.101349043482915	9.08954554008404e-14	100	Unfav	LIHC
MYC	KEGG_PURINE_METABOLISM	0.120319113079951	0.00309809056133006	83	NA	LIHC
MYCBP	KEGG_PURINE_METABOLISM	0.171171823685069	1.01165811337094e-05	100	Unfav	LIHC
MYCBP2	KEGG_PURINE_METABOLISM	-0.201467079584103	4.41180360875645e-09	100	NA	LIHC
MYCN	KEGG_PURINE_METABOLISM	0.217830456011311	4.44712442977126e-06	100	NA	LIHC
MYD88	KEGG_PURINE_METABOLISM	-0.204159475893128	1.7046450824337e-11	100	NA	LIHC
MYH11	KEGG_PURINE_METABOLISM	-0.294444784524211	1.276921202537e-10	100	Fav	LIHC
MYH9	KEGG_PURINE_METABOLISM	-0.24736296173372	7.03597843480156e-07	100	NA	LIHC
MYLK2	KEGG_PURINE_METABOLISM	0.139060174020832	1.72217319646833e-05	99	NA	LIHC
MYO10	KEGG_PURINE_METABOLISM	-0.250096271151744	3.94773638684032e-09	100	NA	LIHC
MYO18A	KEGG_PURINE_METABOLISM	-0.13248000369681	9.29529367036553e-05	97	NA	LIHC
MYO1E	KEGG_PURINE_METABOLISM	-0.143428821382166	1.17582671779289e-05	100	NA	LIHC
MYO9A	KEGG_PURINE_METABOLISM	-0.166938573241007	4.85918161635767e-07	100	NA	LIHC
MYO9B	KEGG_PURINE_METABOLISM	0.254120609792658	0.000206330255054453	91	NA	LIHC
MYOCD	KEGG_PURINE_METABOLISM	-0.0878206239302236	2.26500171690153e-08	100	NA	LIHC
MYPOP	KEGG_PURINE_METABOLISM	0.161339037762738	3.99051280651215e-08	100	Unfav	LIHC
MYSM1	KEGG_PURINE_METABOLISM	-0.0962483159590621	0.00227895162936272	89	NA	LIHC
MYT1L	KEGG_PURINE_METABOLISM	-0.593691190088981	0.000456823463117953	95	NA	LIHC
NAA15	KEGG_PURINE_METABOLISM	0.15088249958833	9.82616282977934e-05	94	Unfav	LIHC
NAB1	KEGG_PURINE_METABOLISM	-0.168676689890225	1.03267132282789e-08	100	NA	LIHC
NAB2	KEGG_PURINE_METABOLISM	-0.187322821991507	3.84402701375328e-05	98	NA	LIHC
NACA	KEGG_PURINE_METABOLISM	0.174792972523515	1.66972197362628e-14	100	Unfav	LIHC
NACC1	KEGG_PURINE_METABOLISM	0.169385854960676	0.000506845613474478	95	NA	LIHC
NAE1	KEGG_PURINE_METABOLISM	0.462767132309681	1.54032533593297e-08	100	Unfav	LIHC
NAMPT	KEGG_PURINE_METABOLISM	-0.161070235742423	6.64045942376188e-10	100	NA	LIHC
NAT14	KEGG_PURINE_METABOLISM	0.124943326559405	7.50165605913025e-06	100	NA	LIHC
NCAM1	KEGG_PURINE_METABOLISM	-0.382290311687222	5.72033828267384e-09	100	NA	LIHC
NCK1	KEGG_PURINE_METABOLISM	-0.208380434660246	1.42373521274546e-05	98	NA	LIHC
NCKIPSD	KEGG_PURINE_METABOLISM	0.176961512218269	9.76281621004499e-06	99	Unfav	LIHC
NCLN	KEGG_PURINE_METABOLISM	0.150283652573334	0.000174143639637524	97	Unfav	LIHC
NCOA1	KEGG_PURINE_METABOLISM	-0.156008636193317	1.53037541094241e-05	99	NA	LIHC
NCOA5	KEGG_PURINE_METABOLISM	0.0921153845557529	1.69371997406694e-09	100	Unfav	LIHC
NCOA7	KEGG_PURINE_METABOLISM	-0.108463785945168	3.99881014696048e-08	100	NA	LIHC
NCOR1	KEGG_PURINE_METABOLISM	-0.171602825523395	4.41233314248281e-05	99	NA	LIHC
NCR1	KEGG_PURINE_METABOLISM	-0.381290581590109	0.00345569465591526	87	NA	LIHC
NCS1	KEGG_PURINE_METABOLISM	0.190383996397922	9.88372591969183e-07	100	NA	LIHC
NCSTN	KEGG_PURINE_METABOLISM	0.191687331592731	0.000114962043294325	94	NA	LIHC
NDC80	KEGG_PURINE_METABOLISM	0.152224667805777	1.0012263427472e-09	100	Unfav	LIHC
NDEL1	KEGG_PURINE_METABOLISM	-0.273728319823883	2.89295251900487e-09	100	NA	LIHC
NDFIP1	KEGG_PURINE_METABOLISM	-0.133733948580029	1.04403580234004e-11	100	NA	LIHC
NDFIP2	KEGG_PURINE_METABOLISM	-0.170364353673172	2.72122020463708e-08	100	NA	LIHC
NDN	KEGG_PURINE_METABOLISM	-0.212296109539549	8.97076524013207e-08	100	NA	LIHC
NDRG1	KEGG_PURINE_METABOLISM	0.268340097955167	1.03939941407692e-11	100	NA	LIHC
NDRG2	KEGG_PURINE_METABOLISM	-0.0910601869878028	2.02878509381836e-12	100	NA	LIHC
NEDD4	KEGG_PURINE_METABOLISM	-0.0965868052749109	8.60272783396806e-05	98	NA	LIHC
NEDD8	KEGG_PURINE_METABOLISM	0.118826644923323	1.80984660969325e-09	100	NA	LIHC
NEK11	KEGG_PURINE_METABOLISM	0.14321617274163	8.405067216214e-05	100	NA	LIHC
NELFA	KEGG_PURINE_METABOLISM	0.122942641297787	1.31072696006466e-09	100	NA	LIHC
NELFB	KEGG_PURINE_METABOLISM	0.241780904550544	7.18143601515833e-10	100	Unfav	LIHC
NELFCD	KEGG_PURINE_METABOLISM	0.168655760624132	2.90748364609097e-08	100	Unfav	LIHC
NEURL2	KEGG_PURINE_METABOLISM	0.155510972334624	1.42646118886562e-05	99	Unfav	LIHC
NEUROD6	KEGG_PURINE_METABOLISM	-1.12222655420524	3.53762686682567e-08	100	NA	LIHC
NEUROG3	KEGG_PURINE_METABOLISM	0.489253737503332	0.000490475437387165	94	NA	LIHC
NF2	KEGG_PURINE_METABOLISM	0.263521037843439	7.97733918335781e-08	100	NA	LIHC
NFATC2	KEGG_PURINE_METABOLISM	-0.119700688781635	0.00101083831169497	90	NA	LIHC
NFATC3	KEGG_PURINE_METABOLISM	-0.129415820449755	0.000164234618319779	99	NA	LIHC
NFE2L1	KEGG_PURINE_METABOLISM	-0.187434027652749	5.86303795825066e-06	100	NA	LIHC
NFE2L2	KEGG_PURINE_METABOLISM	-0.195179603317795	1.25880356090165e-08	100	NA	LIHC
NFE2L3	KEGG_PURINE_METABOLISM	0.0738829076512187	1.1225046259725e-07	100	NA	LIHC
NFIA	KEGG_PURINE_METABOLISM	-0.0762494406689804	7.3492879669747e-11	100	NA	LIHC
NFIB	KEGG_PURINE_METABOLISM	-0.261064033158229	1.09043891769722e-13	100	NA	LIHC
NFIC	KEGG_PURINE_METABOLISM	-0.0777012003056465	0.000177198643415261	97	NA	LIHC
NFIL3	KEGG_PURINE_METABOLISM	-0.249526391893755	5.59338788955643e-14	100	NA	LIHC
NFIX	KEGG_PURINE_METABOLISM	-0.120125462885791	5.60547606518557e-07	100	Fav	LIHC
NFKB1	KEGG_PURINE_METABOLISM	-0.309873692244555	4.67688300693335e-09	100	NA	LIHC
NFKBIA	KEGG_PURINE_METABOLISM	-0.344797619757562	5.19244294193201e-17	100	NA	LIHC
NFKBIZ	KEGG_PURINE_METABOLISM	-0.27452119701955	2.36055842622708e-09	100	NA	LIHC
NFRKB	KEGG_PURINE_METABOLISM	0.234996299889047	4.63660667014297e-06	100	NA	LIHC
NFX1	KEGG_PURINE_METABOLISM	-0.115953299997974	6.32931669773128e-05	99	NA	LIHC
NFXL1	KEGG_PURINE_METABOLISM	0.134636217397854	3.19291190496948e-05	96	NA	LIHC
NFYA	KEGG_PURINE_METABOLISM	0.181620512620266	2.9414734089024e-08	100	NA	LIHC
NFYB	KEGG_PURINE_METABOLISM	-0.266804650353907	1.20098734571678e-15	100	NA	LIHC
NFYC	KEGG_PURINE_METABOLISM	0.311750638837158	2.41408529673575e-09	100	Unfav	LIHC
NGF	KEGG_PURINE_METABOLISM	-0.185334861246582	2.31807690889535e-07	100	NA	LIHC
NGFR	KEGG_PURINE_METABOLISM	-0.188562166836335	1.56910369761783e-08	100	NA	LIHC
NHLH1	KEGG_PURINE_METABOLISM	0.327097167138032	1.44436822536815e-06	100	NA	LIHC
NIF3L1	KEGG_PURINE_METABOLISM	0.311453797741664	4.90261586940116e-18	100	Unfav	LIHC
NISCH	KEGG_PURINE_METABOLISM	0.152353138689582	0.002782063460872	88	NA	LIHC
NKD2	KEGG_PURINE_METABOLISM	-0.176825522374199	0.00149809813503029	87	NA	LIHC
NKIRAS1	KEGG_PURINE_METABOLISM	-0.120231496528366	3.58044224556567e-07	100	NA	LIHC
NKIRAS2	KEGG_PURINE_METABOLISM	0.32524448994559	7.5528481587927e-11	100	Unfav	LIHC
NKX2-5	KEGG_PURINE_METABOLISM	0.266501411827074	0.00134977386138681	89	NA	LIHC
NKX2-6	KEGG_PURINE_METABOLISM	0.608803893873172	0.000799201140324808	82	NA	LIHC
NKX3-1	KEGG_PURINE_METABOLISM	-0.170635347731086	2.22084034912798e-08	100	NA	LIHC
NKX3-2	KEGG_PURINE_METABOLISM	0.126111065097929	4.87104473322496e-09	100	NA	LIHC
NLE1	KEGG_PURINE_METABOLISM	0.131927595394702	1.14712048624799e-17	100	Unfav	LIHC
NLGN1	KEGG_PURINE_METABOLISM	0.209180913656293	0.000289061295115055	100	NA	LIHC
NLK	KEGG_PURINE_METABOLISM	0.376538072861417	0.000277115377598506	94	NA	LIHC
NLRC4	KEGG_PURINE_METABOLISM	-0.372694875158678	1.03329904350747e-05	99	NA	LIHC
NLRP1	KEGG_PURINE_METABOLISM	-0.291764700998457	0.000409677555178032	94	NA	LIHC
NLRP3	KEGG_PURINE_METABOLISM	-0.177282944550959	0.00104551571567904	88	NA	LIHC
NLRP6	KEGG_PURINE_METABOLISM	-0.299431223173445	6.72239060740829e-14	100	Fav	LIHC
NME1-NME2	KEGG_PURINE_METABOLISM	0.33536791825096	3.69805062326715e-18	100	NA	LIHC
NME2	KEGG_PURINE_METABOLISM	0.135184178494439	9.59132011505038e-14	100	Unfav	LIHC
NMUR1	KEGG_PURINE_METABOLISM	-0.338654437966765	1.26873732958453e-08	100	NA	LIHC
NOC2L	KEGG_PURINE_METABOLISM	0.177681331674423	8.93766618897327e-12	100	NA	LIHC
NOCT	KEGG_PURINE_METABOLISM	-0.136687221344656	6.43931608934826e-06	100	NA	LIHC
NODAL	KEGG_PURINE_METABOLISM	0.16602253164418	0.00173176632791539	92	NA	LIHC
NOLC1	KEGG_PURINE_METABOLISM	0.15976218931981	2.2530967502359e-07	100	NA	LIHC
NONO	KEGG_PURINE_METABOLISM	0.261122075294649	2.5045950735246e-11	100	Unfav	LIHC
NOS2	KEGG_PURINE_METABOLISM	-0.607183979541586	4.83218785291388e-05	100	NA	LIHC
NOS3	KEGG_PURINE_METABOLISM	-0.293543562190382	8.7441027043568e-05	100	NA	LIHC
NOSTRIN	KEGG_PURINE_METABOLISM	-0.346494166128384	8.43785845913431e-10	100	NA	LIHC
NOTCH2	KEGG_PURINE_METABOLISM	-0.180239328394388	2.2866534355973e-08	100	NA	LIHC
NOTCH3	KEGG_PURINE_METABOLISM	-0.0823020646854048	0.0023514451654046	91	NA	LIHC
NOTCH4	KEGG_PURINE_METABOLISM	-0.12998980667723	6.12642723675711e-07	100	NA	LIHC
NOX1	KEGG_PURINE_METABOLISM	0.690484228587364	3.2514472050164e-07	100	NA	LIHC
NPAS2	KEGG_PURINE_METABOLISM	0.136915385665139	2.49589817497714e-05	100	Unfav	LIHC
NPAS3	KEGG_PURINE_METABOLISM	-0.615501579956839	2.6170926859673e-10	100	NA	LIHC
NPAS4	KEGG_PURINE_METABOLISM	-0.804298049921868	7.72753309615331e-10	100	NA	LIHC
NPAT	KEGG_PURINE_METABOLISM	-0.0894958387725831	0.00181873828803405	86	NA	LIHC
NPBWR1	KEGG_PURINE_METABOLISM	-0.515154217164497	1.79404143224836e-13	100	NA	LIHC
NPHP1	KEGG_PURINE_METABOLISM	0.121782905521928	0.00284756719913069	90	NA	LIHC
NPHS1	KEGG_PURINE_METABOLISM	0.449818507881862	9.90175248276618e-05	99	NA	LIHC
NPM1	KEGG_PURINE_METABOLISM	0.190124892241078	6.83968129060547e-15	100	Unfav	LIHC
1,00 NPR	KEGG_PURINE_METABOLISM	-0.188762720056037	5.3426111940918e-07	100	NA	LIHC
3,00 NPR	KEGG_PURINE_METABOLISM	-0.327030692682353	2.23353525739574e-09	100	NA	LIHC
NPY1R	KEGG_PURINE_METABOLISM	-0.411739745109252	3.53259894486143e-16	100	NA	LIHC
NPY4R	KEGG_PURINE_METABOLISM	-0.294585103948438	5.81845993913814e-07	100	NA	LIHC
NR0B1	KEGG_PURINE_METABOLISM	0.25070914210643	6.48427093004559e-13	100	NA	LIHC
NR0B2	KEGG_PURINE_METABOLISM	-0.145098717510859	2.08079379214309e-09	100	NA	LIHC
NR1D1	KEGG_PURINE_METABOLISM	-0.228001724077325	8.70212296445335e-07	100	NA	LIHC
NR1D2	KEGG_PURINE_METABOLISM	-0.128560886733117	1.29147408381651e-05	99	NA	LIHC
NR1H2	KEGG_PURINE_METABOLISM	0.106692587708286	0.00464097813851141	82	NA	LIHC
NR1H3	KEGG_PURINE_METABOLISM	-0.0741692919119253	0.000473067371653878	96	NA	LIHC
NR1H4	KEGG_PURINE_METABOLISM	-0.0922857079020879	4.01282577014169e-12	100	NA	LIHC
NR1I2	KEGG_PURINE_METABOLISM	-0.0668619606732741	1.78256725529541e-11	100	NA	LIHC
NR1I3	KEGG_PURINE_METABOLISM	-0.0493178063386471	1.14273231659749e-08	100	NA	LIHC
NR2C2	KEGG_PURINE_METABOLISM	-0.0692315601779397	0.00082099621228538	90	NA	LIHC
NR2E3	KEGG_PURINE_METABOLISM	-0.650406211799687	4.77486528911577e-06	100	NA	LIHC
NR2F2	KEGG_PURINE_METABOLISM	-0.238198588493809	5.73749691244268e-11	100	NA	LIHC
NR3C1	KEGG_PURINE_METABOLISM	-0.123287787388829	1.07398457608476e-08	100	NA	LIHC
NR3C2	KEGG_PURINE_METABOLISM	-0.122115314839004	1.53291596669178e-19	100	NA	LIHC
NR4A1	KEGG_PURINE_METABOLISM	-0.351161345691907	1.33576822988471e-13	100	NA	LIHC
NR4A2	KEGG_PURINE_METABOLISM	-0.302630421868981	8.06552209892679e-15	100	NA	LIHC
NR4A3	KEGG_PURINE_METABOLISM	-0.22053859011265	1.84927393640799e-09	100	NA	LIHC
NR5A1	KEGG_PURINE_METABOLISM	0.769862090328581	6.48394624919249e-11	100	NA	LIHC
NR5A2	KEGG_PURINE_METABOLISM	-0.228612895118421	1.52742061174516e-11	100	NA	LIHC
NR6A1	KEGG_PURINE_METABOLISM	0.195649963727756	3.56264925968073e-05	97	Unfav	LIHC
NRAS	KEGG_PURINE_METABOLISM	0.280816114872754	1.25920025638571e-05	99	Unfav	LIHC
NRBF2	KEGG_PURINE_METABOLISM	-0.205783564405072	1.96048899580892e-14	100	NA	LIHC
NRF1	KEGG_PURINE_METABOLISM	0.156491266362283	4.2962852320819e-07	100	NA	LIHC
NRG1	KEGG_PURINE_METABOLISM	-0.201254864045635	1.549185023442e-09	100	NA	LIHC
NRIP1	KEGG_PURINE_METABOLISM	-0.152852022850985	3.24683932254404e-06	100	NA	LIHC
NRIP2	KEGG_PURINE_METABOLISM	-0.0695246999432183	3.22623869249176e-06	100	NA	LIHC
NRK	KEGG_PURINE_METABOLISM	-0.457708733708769	7.9021676539126e-05	92	NA	LIHC
NRL	KEGG_PURINE_METABOLISM	-0.10637773186005	6.34010157639772e-06	100	NA	LIHC
NSD2	KEGG_PURINE_METABOLISM	0.102995087891403	1.50590791337933e-08	100	NA	LIHC
NSG1	KEGG_PURINE_METABOLISM	-0.250016556461607	1.00335484475055e-05	98	NA	LIHC
NSG2	KEGG_PURINE_METABOLISM	-0.583235056436964	2.78763595727622e-06	100	NA	LIHC
NSMAF	KEGG_PURINE_METABOLISM	0.0915512998468541	1.39219610330296e-07	100	Unfav	LIHC
NSMCE3	KEGG_PURINE_METABOLISM	-0.238432716080991	8.00325563530472e-06	100	NA	LIHC
NTF3	KEGG_PURINE_METABOLISM	-0.286713313905721	9.80089035819717e-12	100	NA	LIHC
NTRK1	KEGG_PURINE_METABOLISM	0.368123800071908	0.0067537534450041	80	NA	LIHC
NTRK2	KEGG_PURINE_METABOLISM	-0.265889468798233	2.2508329620888e-07	100	NA	LIHC
NTRK3	KEGG_PURINE_METABOLISM	-0.220678259026372	2.96694380957905e-07	100	NA	LIHC
NTSR1	KEGG_PURINE_METABOLISM	-0.7081806730919	1.19414816577019e-08	100	NA	LIHC
NUDT4	KEGG_PURINE_METABOLISM	-0.329939372228836	6.28006518581547e-08	100	NA	LIHC
NUFIP1	KEGG_PURINE_METABOLISM	0.125467462792647	0.000295458730631835	100	NA	LIHC
NUMA1	KEGG_PURINE_METABOLISM	-0.201168721687152	2.67383600613309e-07	100	NA	LIHC
NUP214	KEGG_PURINE_METABOLISM	0.27431989101855	5.05287398689771e-10	100	NA	LIHC
NUP62	KEGG_PURINE_METABOLISM	0.195241872088451	6.27965378765366e-15	100	Unfav	LIHC
NUP93	KEGG_PURINE_METABOLISM	0.231374081737331	8.57514615288173e-17	100	Unfav	LIHC
NXN	KEGG_PURINE_METABOLISM	-0.281701850106898	1.21256783815943e-06	100	NA	LIHC
OLIG2	KEGG_PURINE_METABOLISM	0.877568911024055	3.04269783188933e-05	100	NA	LIHC
OLIG3	KEGG_PURINE_METABOLISM	0.581907750004936	1.08397517368498e-10	100	NA	LIHC
OMD	KEGG_PURINE_METABOLISM	-0.227428462494278	7.04441454989858e-08	100	NA	LIHC
ONECUT1	KEGG_PURINE_METABOLISM	-0.106687759771097	0.00298326080189554	80	NA	LIHC
ONECUT3	KEGG_PURINE_METABOLISM	0.700634644948415	0.000745217724907815	89	NA	LIHC
OPCML	KEGG_PURINE_METABOLISM	-0.51175810744998	6.23996951966823e-07	100	NA	LIHC
OPN1LW	KEGG_PURINE_METABOLISM	-0.926483422320272	2.5497774142099e-05	99	NA	LIHC
OPN1SW	KEGG_PURINE_METABOLISM	0.655378875239287	5.1411703614606e-07	100	NA	LIHC
OPN3	KEGG_PURINE_METABOLISM	0.291316488038959	1.75716099098818e-06	100	Unfav	LIHC
OPRM1	KEGG_PURINE_METABOLISM	0.635189818839207	0.00167701399960741	80	NA	LIHC
OPTN	KEGG_PURINE_METABOLISM	0.141775425493562	0.00315779903772379	84	Unfav	LIHC
OR10C1	KEGG_PURINE_METABOLISM	0.67699558831291	6.16883493645881e-05	100	NA	LIHC
OR10H2	KEGG_PURINE_METABOLISM	0.646285836846986	0.000946267357048101	95	NA	LIHC
OR10J1	KEGG_PURINE_METABOLISM	0.849579274828271	0.00361282366477383	80	NA	LIHC
OR10K1	KEGG_PURINE_METABOLISM	0.981792299629322	6.81596059964066e-07	100	NA	LIHC
OR10R2	KEGG_PURINE_METABOLISM	0.60764675324505	0.00153570755513081	92	NA	LIHC
OR10V1	KEGG_PURINE_METABOLISM	-0.607368924926219	0.00166746381059209	85	NA	LIHC
OR10X1	KEGG_PURINE_METABOLISM	-0.839515285809123	4.70803825223221e-05	100	NA	LIHC
OR12D2	KEGG_PURINE_METABOLISM	0.220359591033995	0.000353378357430972	100	NA	LIHC
OR13A1	KEGG_PURINE_METABOLISM	0.251150483388768	9.10748346547568e-05	100	NA	LIHC
OR13C3	KEGG_PURINE_METABOLISM	0.869981743618069	2.04752731750475e-06	100	NA	LIHC
OR13C4	KEGG_PURINE_METABOLISM	0.851749533624562	0.00248547026043298	92	NA	LIHC
OR13J1	KEGG_PURINE_METABOLISM	-0.616912234499621	0.000318776010525608	97	NA	LIHC
OR14J1	KEGG_PURINE_METABOLISM	0.920787285179253	1.03490467163661e-05	100	NA	LIHC
OR1A1	KEGG_PURINE_METABOLISM	0.92608879661745	9.7131926784356e-08	100	NA	LIHC
OR1F1	KEGG_PURINE_METABOLISM	0.479032476338175	3.00268884050773e-07	100	NA	LIHC
OR1I1	KEGG_PURINE_METABOLISM	1.02108261127779	3.62219356015829e-06	100	NA	LIHC
OR1J1	KEGG_PURINE_METABOLISM	0.524167109233477	9.35865648676688e-05	97	NA	LIHC
OR1J4	KEGG_PURINE_METABOLISM	0.674169851773406	0.000424075453281372	98	NA	LIHC
OR1L1	KEGG_PURINE_METABOLISM	0.727091506548135	0.000115604718218007	96	NA	LIHC
OR1L4	KEGG_PURINE_METABOLISM	-0.86749554627089	2.0581039603546e-06	100	NA	LIHC
OR1L8	KEGG_PURINE_METABOLISM	-0.922255861240076	6.54071630889305e-06	100	NA	LIHC
OR1S1	KEGG_PURINE_METABOLISM	0.509174327803531	6.92195599171833e-05	98	NA	LIHC
OR2A1	KEGG_PURINE_METABOLISM	-0.451506841311439	2.83265416605918e-05	100	NA	LIHC
OR2A4	KEGG_PURINE_METABOLISM	-0.336294235639385	1.28304553494925e-06	100	NA	LIHC
OR2AE1	KEGG_PURINE_METABOLISM	0.847788142439099	0.00147096721420935	84	NA	LIHC
OR2AG1	KEGG_PURINE_METABOLISM	0.555281563572429	0.00687762441743429	82	NA	LIHC
OR2AG2	KEGG_PURINE_METABOLISM	0.674631829459237	0.00244687862763432	81	NA	LIHC
OR2AK2	KEGG_PURINE_METABOLISM	0.970397545151449	6.77449303366266e-06	97	NA	LIHC
OR2B6	KEGG_PURINE_METABOLISM	0.360844956063146	0.000884572028447399	88	NA	LIHC
OR2D2	KEGG_PURINE_METABOLISM	0.423931272962179	0.00263830947864702	91	NA	LIHC
OR2H1	KEGG_PURINE_METABOLISM	0.296615984991807	2.04621830830787e-05	100	NA	LIHC
OR2H2	KEGG_PURINE_METABOLISM	0.324962680663823	0.000372841179480617	99	NA	LIHC
OR2J3	KEGG_PURINE_METABOLISM	0.557891843615632	0.00336761607007257	85	NA	LIHC
OR2L2	KEGG_PURINE_METABOLISM	0.722249311483491	0.000189233749061268	91	NA	LIHC
OR2L8	KEGG_PURINE_METABOLISM	0.477557803874229	0.00102874857155657	93	NA	LIHC
OR2M4	KEGG_PURINE_METABOLISM	-0.722247217936774	7.41781204163059e-05	97	NA	LIHC
OR2M7	KEGG_PURINE_METABOLISM	-1.31260565024744	7.15552958851576e-09	100	NA	LIHC
OR2S2	KEGG_PURINE_METABOLISM	0.724693661788183	0.000227512205543139	98	NA	LIHC
OR2T34	KEGG_PURINE_METABOLISM	-0.669957828331653	5.56830272923771e-05	100	NA	LIHC
OR2T6	KEGG_PURINE_METABOLISM	0.59594418711356	0.000753650983466516	88	NA	LIHC
OR2W3	KEGG_PURINE_METABOLISM	-0.782716003175369	3.42097252725914e-07	100	NA	LIHC
OR2Y1	KEGG_PURINE_METABOLISM	1.25126444487988	0.00131607267546392	90	NA	LIHC
OR3A1	KEGG_PURINE_METABOLISM	-0.713099784994621	0.00038637251242087	97	NA	LIHC
OR4A16	KEGG_PURINE_METABOLISM	-0.733736416550498	0.00257134200210368	90	NA	LIHC
OR4C11	KEGG_PURINE_METABOLISM	-0.953437992359397	0.00063919092850903	91	NA	LIHC
OR4C3	KEGG_PURINE_METABOLISM	1.16832298636027	1.28451535315726e-09	100	NA	LIHC
OR4D5	KEGG_PURINE_METABOLISM	1.3697739250062	2.76845374458148e-06	100	NA	LIHC
OR4F5	KEGG_PURINE_METABOLISM	-1.03648971843214	8.16911424734344e-06	99	NA	LIHC
OR4K1	KEGG_PURINE_METABOLISM	1.77044411673656	8.78041144285467e-07	100	NA	LIHC
OR4K14	KEGG_PURINE_METABOLISM	0.891486471976904	5.78223664115068e-07	100	NA	LIHC
OR4K2	KEGG_PURINE_METABOLISM	1.10842086004974	9.86026580829941e-05	92	NA	LIHC
OR4M1	KEGG_PURINE_METABOLISM	1.18106078955109	1.56033254688433e-06	100	NA	LIHC
OR51E1	KEGG_PURINE_METABOLISM	-0.264429301769619	0.000808012972660498	92	NA	LIHC
OR52B2	KEGG_PURINE_METABOLISM	0.768453804413235	1.83014284113723e-06	100	NA	LIHC
OR52K1	KEGG_PURINE_METABOLISM	-0.709717847989965	0.00227839235888599	90	NA	LIHC
OR52M1	KEGG_PURINE_METABOLISM	-0.665015005782975	0.000662701664128567	88	NA	LIHC
OR52N2	KEGG_PURINE_METABOLISM	0.969811700558672	9.36703043003584e-06	100	NA	LIHC
OR52N4	KEGG_PURINE_METABOLISM	-0.731131239720949	2.34828049072845e-12	100	NA	LIHC
OR52W1	KEGG_PURINE_METABOLISM	-0.507659628239129	0.00037453947308666	99	NA	LIHC
OR56A5	KEGG_PURINE_METABOLISM	-0.67509433421311	0.000143718923584192	97	NA	LIHC
OR56B4	KEGG_PURINE_METABOLISM	0.382961957578044	0.000411727693389941	87	NA	LIHC
OR5AP2	KEGG_PURINE_METABOLISM	1.12821652020707	9.77757410484423e-07	99	NA	LIHC
OR5H2	KEGG_PURINE_METABOLISM	-0.417418754817307	0.00333988464948399	89	NA	LIHC
OR5K4	KEGG_PURINE_METABOLISM	-0.708813654074351	0.000248324503484308	100	NA	LIHC
OR5M10	KEGG_PURINE_METABOLISM	0.481803592454502	0.000905469167757247	92	NA	LIHC
OR5M8	KEGG_PURINE_METABOLISM	0.659348442344758	0.000148129328748733	91	NA	LIHC
OR5M9	KEGG_PURINE_METABOLISM	0.892981457513652	0.0020463376576274	82	NA	LIHC
OR5P2	KEGG_PURINE_METABOLISM	-0.537318690450559	0.000456798800526693	93	NA	LIHC
OR5T2	KEGG_PURINE_METABOLISM	0.653617648969952	0.00248586022757261	94	NA	LIHC
OR6C1	KEGG_PURINE_METABOLISM	0.80106576889686	0.0013660409923225	80	NA	LIHC
OR6C68	KEGG_PURINE_METABOLISM	-0.755146089649664	0.000871275175441596	81	NA	LIHC
OR6C70	KEGG_PURINE_METABOLISM	1.1800830746645	0.000518666048390857	97	NA	LIHC
OR6C74	KEGG_PURINE_METABOLISM	0.458869214916881	0.00102214981429594	90	NA	LIHC
OR6F1	KEGG_PURINE_METABOLISM	-0.552920848176214	0.000980366673505174	85	NA	LIHC
OR6K2	KEGG_PURINE_METABOLISM	1.16176376318274	6.45595694201224e-08	100	NA	LIHC
OR6K3	KEGG_PURINE_METABOLISM	-0.71119977985796	0.000134148615442573	99	NA	LIHC
OR7A17	KEGG_PURINE_METABOLISM	-0.89393730753201	4.37950818271192e-05	91	NA	LIHC
OR7E24	KEGG_PURINE_METABOLISM	0.663690962963297	0.00204784527402802	86	NA	LIHC
OR8A1	KEGG_PURINE_METABOLISM	0.647091492559412	9.48869888544018e-15	100	NA	LIHC
OR8B12	KEGG_PURINE_METABOLISM	0.717258169836505	0.00251830430655248	80	NA	LIHC
OR8B4	KEGG_PURINE_METABOLISM	-1.041692101671	3.12992025944713e-08	100	NA	LIHC
OR8B8	KEGG_PURINE_METABOLISM	1.18644340262556	0.000117826628358395	100	NA	LIHC
OR8D1	KEGG_PURINE_METABOLISM	0.731141000924038	2.59627944098531e-05	98	NA	LIHC
OR8U1	KEGG_PURINE_METABOLISM	0.759919780998585	0.000179346733693668	100	NA	LIHC
OSTF1	KEGG_PURINE_METABOLISM	-0.1738936387917	1.69980116466283e-05	98	NA	LIHC
OTP	KEGG_PURINE_METABOLISM	0.413855836097818	5.78649881044696e-05	100	NA	LIHC
OTX1	KEGG_PURINE_METABOLISM	0.211392659191943	1.23917510414965e-11	100	NA	LIHC
OXER1	KEGG_PURINE_METABOLISM	-0.137495475979648	1.70740725528465e-07	100	NA	LIHC
OXGR1	KEGG_PURINE_METABOLISM	0.544900737349655	0.00232327071976599	90	NA	LIHC
OXT	KEGG_PURINE_METABOLISM	-0.406439060115982	3.32731924496767e-05	100	NA	LIHC
P2RX1	KEGG_PURINE_METABOLISM	-0.186564289110457	1.98658164096628e-05	99	NA	LIHC
P2RX2	KEGG_PURINE_METABOLISM	-0.698742189521775	7.36378318940415e-09	100	NA	LIHC
P2RX3	KEGG_PURINE_METABOLISM	-0.221438811049489	2.0177189133664e-07	100	NA	LIHC
P2RX4	KEGG_PURINE_METABOLISM	0.0889785746758049	2.58827662421012e-05	100	Unfav	LIHC
P2RX6	KEGG_PURINE_METABOLISM	-0.418769431442233	0.000436502026816565	91	NA	LIHC
P2RX7	KEGG_PURINE_METABOLISM	-0.291294382537552	5.68830252531593e-09	100	NA	LIHC
P2RY1	KEGG_PURINE_METABOLISM	-0.247717416871841	2.03358941592573e-08	100	NA	LIHC
P2RY12	KEGG_PURINE_METABOLISM	-0.408123953460257	5.35973776698794e-10	100	NA	LIHC
P2RY13	KEGG_PURINE_METABOLISM	-0.299479730568434	7.21708794215364e-08	100	NA	LIHC
P2RY14	KEGG_PURINE_METABOLISM	-0.289291191741772	4.14536556738184e-06	100	NA	LIHC
P2RY4	KEGG_PURINE_METABOLISM	-0.392508840775419	2.19527208278071e-06	100	NA	LIHC
P2RY8	KEGG_PURINE_METABOLISM	-0.171159292874876	3.20091173732412e-05	100	Fav	LIHC
PA2G4	KEGG_PURINE_METABOLISM	0.16457049953453	5.07058631246226e-20	100	Unfav	LIHC
PADI4	KEGG_PURINE_METABOLISM	-0.248656993960057	2.32282610053657e-10	100	NA	LIHC
PAFAH1B1	KEGG_PURINE_METABOLISM	-0.138991384580165	0.00160062336026352	86	NA	LIHC
PAK1IP1	KEGG_PURINE_METABOLISM	0.258790142120027	2.43075943802661e-14	100	Unfav	LIHC
PAK4	KEGG_PURINE_METABOLISM	0.160651828846355	5.76665029471436e-08	100	Unfav	LIHC
PAK5	KEGG_PURINE_METABOLISM	-0.335861558825118	7.45284099026156e-05	95	NA	LIHC
PAQR8	KEGG_PURINE_METABOLISM	0.174558746934224	6.44980273909271e-07	100	NA	LIHC
PARD3	KEGG_PURINE_METABOLISM	0.216601786801422	9.6372389160744e-07	100	Unfav	LIHC
PARP1	KEGG_PURINE_METABOLISM	0.311135191918439	4.29488059477345e-16	100	NA	LIHC
PARP14	KEGG_PURINE_METABOLISM	-0.161839109979154	2.47055467095639e-06	100	NA	LIHC
PARP15	KEGG_PURINE_METABOLISM	-0.112275367654468	0.00174096022269541	85	NA	LIHC
PASD1	KEGG_PURINE_METABOLISM	0.652945309717782	0.000158404051020469	91	NA	LIHC
PATJ	KEGG_PURINE_METABOLISM	-0.28372289312953	3.97478541523412e-09	100	NA	LIHC
PAWR	KEGG_PURINE_METABOLISM	-0.250865392884437	3.3621383660165e-06	100	NA	LIHC
PAX1	KEGG_PURINE_METABOLISM	-0.744236604069512	0.000170515888030554	99	NA	LIHC
PAX2	KEGG_PURINE_METABOLISM	-0.362752963914747	0.000186028774408614	96	NA	LIHC
PAX4	KEGG_PURINE_METABOLISM	-0.686207787362301	0.000733308348256915	93	NA	LIHC
PAX6	KEGG_PURINE_METABOLISM	-0.37129438204743	4.19708669332064e-06	100	NA	LIHC
PAX8	KEGG_PURINE_METABOLISM	0.3861489398635	4.77201745028286e-09	100	NA	LIHC
PBX2	KEGG_PURINE_METABOLISM	0.202893879147956	5.79045431403129e-10	100	NA	LIHC
PBX3	KEGG_PURINE_METABOLISM	-0.139721966624768	6.1403337339696e-05	100	NA	LIHC
PBXIP1	KEGG_PURINE_METABOLISM	0.133922829433452	3.62921117887609e-05	100	NA	LIHC
PC	KEGG_PURINE_METABOLISM	-0.0936846155902048	1.60059674147856e-07	100	NA	LIHC
PCBD2	KEGG_PURINE_METABOLISM	-0.103035174112264	1.34187882112356e-05	100	NA	LIHC
PCGF1	KEGG_PURINE_METABOLISM	0.208395044030658	2.14989556069767e-09	100	NA	LIHC
PCGF2	KEGG_PURINE_METABOLISM	0.231083597316003	6.11590273115338e-07	100	NA	LIHC
PCGF5	KEGG_PURINE_METABOLISM	-0.11691626608114	7.54798386640718e-08	100	NA	LIHC
PCNA	KEGG_PURINE_METABOLISM	0.318024426698846	1.30592464290028e-17	100	NA	LIHC
PCSK1N	KEGG_PURINE_METABOLISM	0.279470187251899	2.79879183588285e-06	100	NA	LIHC
PCSK6	KEGG_PURINE_METABOLISM	-0.135474527636128	6.00787926221426e-13	100	NA	LIHC
PCSK7	KEGG_PURINE_METABOLISM	0.211478895527924	0.00138884622047254	83	NA	LIHC
PDAP1	KEGG_PURINE_METABOLISM	0.25845032848804	2.36151336267242e-14	100	Unfav	LIHC
PDC	KEGG_PURINE_METABOLISM	-0.46224383166671	6.57731040402745e-06	100	NA	LIHC
PDCD11	KEGG_PURINE_METABOLISM	0.267901151139836	7.92832477892713e-12	100	Unfav	LIHC
PDCD1LG2	KEGG_PURINE_METABOLISM	-0.285484529154289	1.01489662301566e-05	100	NA	LIHC
PDCD6	KEGG_PURINE_METABOLISM	0.504430081119491	8.72205452266833e-14	100	Unfav	LIHC
PDCL	KEGG_PURINE_METABOLISM	0.147233248656919	0.000499319287128219	94	NA	LIHC
PDE10A	KEGG_PURINE_METABOLISM	-0.242524617583136	1.50846698026011e-07	100	NA	LIHC
PDE11A	KEGG_PURINE_METABOLISM	-0.248263667906504	1.08559801315275e-06	100	NA	LIHC
PDE1A	KEGG_PURINE_METABOLISM	-0.190345715313186	4.30309101350208e-07	100	NA	LIHC
PDE2A	KEGG_PURINE_METABOLISM	-0.222022245612194	1.78744952775708e-13	100	Fav	LIHC
PDE3A	KEGG_PURINE_METABOLISM	-0.190740039669757	8.7753863393614e-05	96	NA	LIHC
PDE3B	KEGG_PURINE_METABOLISM	-0.125598754106359	2.32565685937269e-06	99	NA	LIHC
PDE4B	KEGG_PURINE_METABOLISM	-0.380703745522733	1.57959589080522e-07	100	NA	LIHC
PDE4DIP	KEGG_PURINE_METABOLISM	-0.163487742701301	1.17098544609059e-09	100	NA	LIHC
PDE7A	KEGG_PURINE_METABOLISM	0.0895906803756793	5.4040843443044e-05	100	Unfav	LIHC
PDE7B	KEGG_PURINE_METABOLISM	-0.263907108228419	3.76063957112228e-08	100	NA	LIHC
PDE8A	KEGG_PURINE_METABOLISM	-0.158890060577878	1.52294438770035e-11	100	NA	LIHC
PDE8B	KEGG_PURINE_METABOLISM	-0.3729822455505	3.04493433914792e-06	100	NA	LIHC
PDE9A	KEGG_PURINE_METABOLISM	0.0923726348345367	0.00154525921764087	92	NA	LIHC
PDGFC	KEGG_PURINE_METABOLISM	-0.259239542344053	4.09720147631081e-13	100	NA	LIHC
PDGFRA	KEGG_PURINE_METABOLISM	-0.181724304404764	3.57152038273568e-08	100	NA	LIHC
PDGFRB	KEGG_PURINE_METABOLISM	-0.114737208847912	0.00453471134818182	89	NA	LIHC
PDIA3	KEGG_PURINE_METABOLISM	0.113125303104264	0.00750956527373375	82	NA	LIHC
PDK2	KEGG_PURINE_METABOLISM	-0.0978914307066016	0.000100821909104794	99	NA	LIHC
PDK4	KEGG_PURINE_METABOLISM	-0.105850708487481	7.68190855021877e-11	100	NA	LIHC
PDPN	KEGG_PURINE_METABOLISM	-0.156786873565049	6.28976633722263e-05	99	NA	LIHC
PDZD8	KEGG_PURINE_METABOLISM	-0.145168230957481	0.000243267203390195	94	NA	LIHC
PEBP1	KEGG_PURINE_METABOLISM	-0.0557276106018246	7.27489779263503e-07	100	NA	LIHC
PECAM1	KEGG_PURINE_METABOLISM	-0.160471205318174	0.000162054726300396	96	NA	LIHC
PEG3	KEGG_PURINE_METABOLISM	-0.313005279802811	3.50375954166465e-07	100	NA	LIHC
PER1	KEGG_PURINE_METABOLISM	-0.227358842872186	3.29808867998434e-13	100	Fav	LIHC
PER2	KEGG_PURINE_METABOLISM	-0.208864625119836	3.62049908477647e-05	100	NA	LIHC
PER3	KEGG_PURINE_METABOLISM	-0.102445630247147	2.67838207307718e-10	100	NA	LIHC
PEX11A	KEGG_PURINE_METABOLISM	-0.105817726283536	1.67239599548273e-07	100	NA	LIHC
PEX11B	KEGG_PURINE_METABOLISM	0.193914590916807	0.000485341792487496	97	NA	LIHC
PEX14	KEGG_PURINE_METABOLISM	-0.057162959710628	7.58140314749934e-05	99	NA	LIHC
PFDN1	KEGG_PURINE_METABOLISM	0.166342696060285	3.71170105398478e-10	100	Unfav	LIHC
PFDN5	KEGG_PURINE_METABOLISM	0.0524815187705232	0.00110382724614532	83	Unfav	LIHC
PFKFB1	KEGG_PURINE_METABOLISM	-0.0940284658754855	4.55456539938489e-10	100	NA	LIHC
PGAP2	KEGG_PURINE_METABOLISM	0.358471137599692	6.24404931080655e-08	100	Unfav	LIHC
PGBD1	KEGG_PURINE_METABOLISM	0.229003405315076	0.000102308915517182	96	Unfav	LIHC
PGR	KEGG_PURINE_METABOLISM	-0.418948902903636	4.55551948902038e-08	100	NA	LIHC
PGRMC2	KEGG_PURINE_METABOLISM	-0.168549345551196	1.96729612838338e-08	100	NA	LIHC
PHB	KEGG_PURINE_METABOLISM	0.103291976639098	2.68109171582936e-11	100	NA	LIHC
PHF1	KEGG_PURINE_METABOLISM	0.316230899241901	6.00995383527068e-06	99	NA	LIHC
PHF10	KEGG_PURINE_METABOLISM	-0.222367654659104	0.00045268729208776	92	Unfav	LIHC
PHF19	KEGG_PURINE_METABOLISM	0.0834529003605365	3.24458166858174e-06	100	Unfav	LIHC
PHF21A	KEGG_PURINE_METABOLISM	0.0698234080812302	2.86800927274954e-08	100	Unfav	LIHC
PHF5A	KEGG_PURINE_METABOLISM	0.196442301567774	1.38215878861998e-15	100	Unfav	LIHC
PHLDA3	KEGG_PURINE_METABOLISM	-0.203527233172434	0.00124726555419673	83	NA	LIHC
PHOX2A	KEGG_PURINE_METABOLISM	0.81665606081556	1.75762523769938e-06	100	NA	LIHC
PHOX2B	KEGG_PURINE_METABOLISM	-1.13611884531392	2.41763155037283e-05	100	NA	LIHC
PHTF2	KEGG_PURINE_METABOLISM	0.107809237566186	0.000869322135549609	94	NA	LIHC
PI4KA	KEGG_PURINE_METABOLISM	-0.404001308575266	5.88683005184385e-07	100	NA	LIHC
PI4KB	KEGG_PURINE_METABOLISM	0.154637763006502	1.25475588268668e-11	100	NA	LIHC
PIAS2	KEGG_PURINE_METABOLISM	0.294161496867915	0.00641049538826723	80	Unfav	LIHC
PIAS3	KEGG_PURINE_METABOLISM	0.117246090900421	1.07253091784476e-08	100	Unfav	LIHC
PICALM	KEGG_PURINE_METABOLISM	-0.326851031397073	6.25478061955746e-12	100	NA	LIHC
PIDD1	KEGG_PURINE_METABOLISM	0.168511299577701	3.72266006871465e-08	100	NA	LIHC
PIGU	KEGG_PURINE_METABOLISM	0.211145650694929	1.16723567211256e-16	100	Unfav	LIHC
PIK3C2B	KEGG_PURINE_METABOLISM	-0.128467626228763	0.00203490282897432	85	NA	LIHC
PIK3C2G	KEGG_PURINE_METABOLISM	-0.163475730922687	7.64066459125294e-12	100	NA	LIHC
PIK3CA	KEGG_PURINE_METABOLISM	-0.0933010860809264	7.77132197160667e-05	97	NA	LIHC
PIK3CG	KEGG_PURINE_METABOLISM	-0.192471246527884	9.74202971372433e-07	100	NA	LIHC
PIK3R1	KEGG_PURINE_METABOLISM	-0.120789973344537	4.14537850988035e-07	100	NA	LIHC
PIK3R2	KEGG_PURINE_METABOLISM	0.184993290522573	2.2808835701285e-08	100	Unfav	LIHC
PIK3R3	KEGG_PURINE_METABOLISM	-0.34016540999134	1.73092862329105e-09	100	NA	LIHC
PIKFYVE	KEGG_PURINE_METABOLISM	-0.065616020160232	0.0013517782103824	91	NA	LIHC
PINK1	KEGG_PURINE_METABOLISM	-0.0704478031049922	6.80071090376912e-08	100	NA	LIHC
PIP4K2B	KEGG_PURINE_METABOLISM	0.206820990869127	1.63294448272419e-06	100	NA	LIHC
PIR	KEGG_PURINE_METABOLISM	0.0647553098254856	0.00124529774203513	93	NA	LIHC
PITX1	KEGG_PURINE_METABOLISM	0.139210005756166	8.52926144775481e-07	100	NA	LIHC
PITX2	KEGG_PURINE_METABOLISM	0.329587524326835	6.8669232277253e-07	100	NA	LIHC
PITX3	KEGG_PURINE_METABOLISM	0.327174146635484	0.00327468255647957	80	NA	LIHC
PKD1L3	KEGG_PURINE_METABOLISM	-0.210195897453983	4.84114964181172e-05	100	NA	LIHC
PKD2	KEGG_PURINE_METABOLISM	-0.119095117880513	0.000109647580222305	98	NA	LIHC
PKN1	KEGG_PURINE_METABOLISM	0.126460456854711	3.16662263319644e-07	100	NA	LIHC
PKN3	KEGG_PURINE_METABOLISM	0.203222139837952	9.99085341138013e-07	100	NA	LIHC
PKNOX1	KEGG_PURINE_METABOLISM	0.330620311766417	5.033875742978e-07	100	Unfav	LIHC
PKNOX2	KEGG_PURINE_METABOLISM	-0.141575710090806	5.45283313384904e-07	100	NA	LIHC
PKP1	KEGG_PURINE_METABOLISM	-0.47924052510462	3.77670256992047e-06	99	NA	LIHC
PLAG1	KEGG_PURINE_METABOLISM	0.368612133311525	2.81026017871046e-09	100	NA	LIHC
PLAGL1	KEGG_PURINE_METABOLISM	-0.131383980005898	0.00584154802360862	87	NA	LIHC
PLAGL2	KEGG_PURINE_METABOLISM	0.0963801453554781	3.73670054948988e-06	100	NA	LIHC
PLAT	KEGG_PURINE_METABOLISM	-0.239595713518	1.33083250198093e-06	100	NA	LIHC
PLCB1	KEGG_PURINE_METABOLISM	0.249272456478299	1.32596897526813e-07	100	Unfav	LIHC
PLCB3	KEGG_PURINE_METABOLISM	0.105580646551052	0.00139780201631438	88	Unfav	LIHC
PLCB4	KEGG_PURINE_METABOLISM	-0.206127526017146	0.00014619393229261	98	NA	LIHC
PLCD4	KEGG_PURINE_METABOLISM	0.131519233162005	0.000100947833371742	98	NA	LIHC
PLCG1	KEGG_PURINE_METABOLISM	0.200383271496431	4.05051181260693e-06	100	NA	LIHC
PLCG2	KEGG_PURINE_METABOLISM	-0.239698563747539	1.15348777023766e-12	100	NA	LIHC
PLCH1	KEGG_PURINE_METABOLISM	0.327356864340218	6.79297413034499e-08	100	NA	LIHC
PLCH2	KEGG_PURINE_METABOLISM	-0.236940055637508	2.09467433579678e-07	100	NA	LIHC
PLCL1	KEGG_PURINE_METABOLISM	-0.187427456827465	0.000460535868539855	96	NA	LIHC
PLCL2	KEGG_PURINE_METABOLISM	-0.207891181075452	5.79241883848562e-12	100	NA	LIHC
PLCXD3	KEGG_PURINE_METABOLISM	-0.319782360479016	7.10250569764383e-10	100	NA	LIHC
PLD1	KEGG_PURINE_METABOLISM	-0.110430124916468	0.000425108491700392	99	NA	LIHC
PLEKHA1	KEGG_PURINE_METABOLISM	-0.221764795486793	3.56273272928759e-07	100	NA	LIHC
PLEKHG1	KEGG_PURINE_METABOLISM	-0.261014939309746	6.5826171135181e-17	100	NA	LIHC
PLEKHG2	KEGG_PURINE_METABOLISM	0.0855930275957982	2.65528577114281e-06	100	NA	LIHC
PLEKHG3	KEGG_PURINE_METABOLISM	-0.443385921964822	9.17230029974144e-08	100	NA	LIHC
PLEKHG4	KEGG_PURINE_METABOLISM	0.110136639219736	0.000351052811553398	99	NA	LIHC
PLEKHG5	KEGG_PURINE_METABOLISM	-0.156821949129884	0.00298997652480569	89	NA	LIHC
PLEKHG7	KEGG_PURINE_METABOLISM	-0.407434168156763	1.12470081721161e-05	100	NA	LIHC
PLEKHM3	KEGG_PURINE_METABOLISM	-0.113666612183912	0.00017726335914786	98	NA	LIHC
PLK2	KEGG_PURINE_METABOLISM	-0.377443342214584	8.40961406683604e-09	100	NA	LIHC
PLP1	KEGG_PURINE_METABOLISM	-0.526292408265075	4.04074896188841e-15	100	NA	LIHC
PLP2	KEGG_PURINE_METABOLISM	0.114455750751206	0.000527197998538621	97	Unfav	LIHC
PLPP1	KEGG_PURINE_METABOLISM	-0.193558377707063	6.62757691196468e-06	100	Fav	LIHC
PLPP3	KEGG_PURINE_METABOLISM	-0.139398843749814	1.23791334277073e-11	100	NA	LIHC
PLRG1	KEGG_PURINE_METABOLISM	0.168983078507581	0.00494578001235471	84	NA	LIHC
PLXNA1	KEGG_PURINE_METABOLISM	0.095052946685267	7.79261667119024e-08	100	Unfav	LIHC
PLXNA3	KEGG_PURINE_METABOLISM	0.0979059856403295	2.08165847792572e-06	100	NA	LIHC
PLXNA4	KEGG_PURINE_METABOLISM	-0.392367957849491	1.29933290054106e-11	100	NA	LIHC
PLXNB1	KEGG_PURINE_METABOLISM	0.227846972051789	5.47716531546545e-06	100	NA	LIHC
PLXNB2	KEGG_PURINE_METABOLISM	-0.235794197873308	3.31610086350725e-08	100	NA	LIHC
PMEPA1	KEGG_PURINE_METABOLISM	-0.12735167627948	0.000562245080636626	90	NA	LIHC
PMF1	KEGG_PURINE_METABOLISM	0.191664228480966	1.6720214238105e-08	100	NA	LIHC
PMS2	KEGG_PURINE_METABOLISM	0.350238183835071	0.000285047407356037	97	NA	LIHC
[truncated: 11,163 more rows]
